# Supplementary material for: Proposal of a Taxonomic Nomenclature for the Bacillus cereus Group Which Reconciles Genomic Definitions of Bacterial Species with Clinical and Industrial Phenotypes
Source: mBio. 2020 Feb 25;11(1):e00034-20. doi: 10.1128/mBio.00034-20 (PMC7042689; doi:10.1128/mBio.00034-20)
Supplement: TABLE S6 [file mBio.00034-20-st006.xlsx]

## Sheet: Copy of SupplementalTableS6
Supplemental Table S6. Genomes used in theis study (n = 2,231).
Study IDa,b	NCBI RefSeq Assembly Accession	Closest Medoid Genome at 92.5 ANI Threshold (ANI)	Closest Species Type Strain/Reference Genome (ANI)	Closest Medoid Genome at 95 ANI Threshold (ANI)	# contigs (>= 0 bp)	# contigs (>= 1000 bp)	# contigs (>= 5000 bp)	# contigs (>= 10000 bp)	# contigs (>= 25000 bp)	# contigs (>= 50000 bp)	Total length (>= 0 bp)	Total length (>= 1000 bp)	Total length (>= 5000 bp)	Total length (>= 10000 bp)	Total length (>= 25000 bp)	Total length (>= 50000 bp)	# contigs	Largest contig	Total length	GC (%)	N50	N75	L50	L75	# N's per 100 kbp	Cereulide synthetase-encoding cesABCDc	Anthrax toxin-encoding cya, lef, and pagAc	Anthrax toxin regulator atxAc	capABCDE Capsulec	bpsABCDEFGHX Capsulec	hasAc	Known Cry- and/or Cyt-encoding genesd	MLST STe
B_albus_N35_10_2_TYPE_STRAIN.fna	GCF_001884185.1	Bacillus_anthracis_GCF_001683155_1_ASM168315v1_genomic.fna (93.5791)	B_albus_N35-10-2_TYPE_STRAIN.fna (100)	Bacillus_thuringiensis_GCF_002146655_1_ASM214665v1_genomic.fna (95.4598)	142	99	90	77	55	44	5806239	5789534	5768681	5669032	5306627	4954952	142	449285	5806239	34.95	105885	64585	17	34	0	Absent (one or more cesABCD)	Absent (one or more cya/lef/pagA)	Absent	Absent (one or more capABCDE)	Absent (one or more bpsABCDEFGHX)	Absent	No Cry- or Cyt-encoding genes present	775
B_anthracis_Ames_TYPE_STRAIN.fna	GCF_000007845.1	Bacillus_anthracis_GCF_001683155_1_ASM168315v1_genomic.fna (99.9935)	B_anthracis_Ames_TYPE_STRAIN.fna (100)	Bacillus_anthracis_GCF_001683155_1_ASM168315v1_genomic.fna (99.9935)	1	1	1	1	1	1	5227293	5227293	5227293	5227293	5227293	5227293	1	5227293	5227293	35.38	5227293	5227293	1	1	0	Absent (one or more cesABCD)	Absent (one or more cya/lef/pagA)	Absent	Absent (one or more capABCDE)	Absent (one or more bpsABCDEFGHX)	Absent	No Cry- or Cyt-encoding genes present	1
B_bingmayongensis_FJAT_13831_TYPE_STRAIN.fna	GCF_000299035.1	B_bingmayongensis_FJAT-13831_TYPE_STRAIN.fna (100)	B_bingmayongensis_FJAT-13831_TYPE_STRAIN.fna (100)	B_bingmayongensis_FJAT-13831_TYPE_STRAIN.fna (100)	63	53	36	33	20	11	5477100	5469867	5429323	5411639	5208965	4835207	63	1465465	5477100	35.49	567733	267979	3	6	98.37	Absent (one or more cesABCD)	Absent (one or more cya/lef/pagA)	Absent	Absent (one or more capABCDE)	Absent (one or more bpsABCDEFGHX)	Absent	No Cry- or Cyt-encoding genes present	763
B_cereus_ATCC_14579_TYPE_STRAIN.fna	GCF_000007825.1	Bacillus_cereus_GCF_002568015_1_ASM256801v1_genomic.fna (97.0695)	B_cereus_ATCC_14579_TYPE_STRAIN.fna (100)	Bacillus_cereus_GCF_002568015_1_ASM256801v1_genomic.fna (97.0695)	2	2	2	2	1	1	5427083	5427083	5427083	5427083	5411809	5411809	2	5411809	5427083	35.29	5411809	5411809	1	1	0	Absent (one or more cesABCD)	Absent (one or more cya/lef/pagA)	Absent	Absent (one or more capABCDE)	Absent (one or more bpsABCDEFGHX)	Absent	No Cry- or Cyt-encoding genes present	921
B_cytotoxicus_NVH_391_98_TYPE_STRAIN.fna	GCF_000017425.1	Bacillus_cytotoxicus_GCF_002251005_2_ASM225100v2_genomic.fna (99.5223)	B_cytotoxicus_NVH_391_98_TYPE_STRAIN.fna (100)	Bacillus_cytotoxicus_GCF_002251005_2_ASM225100v2_genomic.fna (99.5112)	2	2	2	1	1	1	4094159	4094159	4094159	4087024	4087024	4087024	2	4087024	4094159	35.87	4087024	4087024	1	1	0	Absent (one or more cesABCD)	Absent (one or more cya/lef/pagA)	Absent	Absent (one or more capABCDE)	Absent (one or more bpsABCDEFGHX)	Absent	No Cry- or Cyt-encoding genes present	2121
B_gaemokensis_KCTC_13318_TYPE_STRAIN.fna	GCF_001590835.1	B_gaemokensis_KCTC_13318_TYPE_STRAIN.fna (100)	B_gaemokensis_KCTC_13318_TYPE_STRAIN.fna (100)	B_gaemokensis_KCTC_13318_TYPE_STRAIN.fna (100)	70	64	55	40	30	24	5616250	5613458	5594733	5491300	5356208	5132762	70	1064751	5616250	35.58	319435	116003	6	14	88.24	Absent (one or more cesABCD)	Absent (one or more cya/lef/pagA)	Absent	Absent (one or more capABCDE)	Absent (one or more bpsABCDEFGHX)	Absent	No Cry- or Cyt-encoding genes present	768
B_luti_TD41_TYPE_STRAIN.fna	GCF_001884105.1	Bacillus_cereus_GCF_002559215_1_ASM255921v1_genomic.fna (93.9604)	B_luti_TD41_TYPE_STRAIN.fna (100)	Bacillus_cereus_GCF_002583755_1_ASM258375v1_genomic.fna (96.6709)	99	80	69	64	53	34	5094423	5087532	5060038	5015373	4828546	4112936	99	381578	5094423	35.46	111820	61635	14	29	0	Absent (one or more cesABCD)	Absent (one or more cya/lef/pagA)	Absent	Absent (one or more capABCDE)	Absent (one or more bpsABCDEFGHX)	Absent	No Cry- or Cyt-encoding genes present	764
B_manliponensis_JCM_15802_TYPE_STRAIN.fna	GCF_000712595.1	B_manliponensis_JCM_15802_TYPE_STRAIN.fna (100)	B_manliponensis_JCM_15802_TYPE_STRAIN.fna (100)	B_manliponensis_JCM_15802_TYPE_STRAIN.fna (100)	101	66	51	42	32	25	4643113	4623555	4586983	4518829	4362308	4134387	101	434614	4643113	36.02	200370	110370	8	16	0	Absent (one or more cesABCD)	Absent (one or more cya/lef/pagA)	Absent	Absent (one or more capABCDE)	Absent (one or more bpsABCDEFGHX)	Absent	No Cry- or Cyt-encoding genes present	?*
B_mobilis_0711P9_1_TYPE_STRAIN.fna	GCF_001884045.1	Bacillus_anthracis_GCF_001683155_1_ASM168315v1_genomic.fna (92.9123)	B_mobilis_0711P9-1_TYPE_STRAIN.fna (100)	Bacillus_cereus_GCF_002560735_1_ASM256073v1_genomic.fna (96.9174)	152	102	81	73	60	36	5660141	5642928	5585411	5526425	5294524	4531240	152	621018	5660141	35.3	100856	63551	13	32	0	Absent (one or more cesABCD)	Absent (one or more cya/lef/pagA)	Absent	Absent (one or more capABCDE)	Absent (one or more bpsABCDEFGHX)	Absent	No Cry- or Cyt-encoding genes present	784
B_mycoides_DSM_2048_TYPE_STRAIN.fna	GCF_000003925.1	Bacillus_cereus_GCF_002550135_1_ASM255013v1_genomic.fna (93.8531)	B_mycoides_DSM_2048_TYPE_STRAIN.fna (99.9999)	Bacillus_mycoides_GCF_002021835_1_ASM202183v1_genomic.fna (98.9088)	1	1	1	1	1	1	5561906	5561906	5561906	5561906	5561906	5561906	1	5561906	5561906	35.21	5561906	5561906	1	1	360.13	Absent (one or more cesABCD)	Absent (one or more cya/lef/pagA)	Absent	Absent (one or more capABCDE)	Absent (one or more bpsABCDEFGHX)	Absent	No Cry- or Cyt-encoding genes present	116
B_nitratireducens_4049_TYPE_STRAIN.fna	GCF_001884135.1	Bacillus_cereus_GCF_002550135_1_ASM255013v1_genomic.fna (98.4666)	B_nitratireducens_4049_TYPE_STRAIN.fna (100)	Bacillus_cereus_GCF_002574405_1_ASM257440v1_genomic.fna (98.4254)	101	71	58	52	41	30	5487699	5476750	5440363	5399317	5229892	4802429	101	501271	5487699	35.31	148012	88199	11	21	0	Absent (one or more cesABCD)	Absent (one or more cya/lef/pagA)	Absent	Absent (one or more capABCDE)	Absent (one or more bpsABCDEFGHX)	Absent	No Cry- or Cyt-encoding genes present	769
B_pacificus_EB422_TYPE_STRAIN.fna	GCF_001884025.1	Bacillus_anthracis_GCF_001683155_1_ASM168315v1_genomic.fna (94.2332)	B_pacificus_EB422_TYPE_STRAIN.fna (100)	Bacillus_cereus_GCF_002199805_1_ASM219980v1_genomic.fna (95.9571)	102	75	62	53	46	35	5416792	5407115	5377895	5317021	5198514	4797065	102	700461	5416792	35.21	148228	69135	10	23	0	Absent (one or more cesABCD)	Absent (one or more cya/lef/pagA)	Absent	Absent (one or more capABCDE)	Absent (one or more bpsABCDEFGHX)	Absent	No Cry- or Cyt-encoding genes present	32
B_paramycoides_NH24A2_TYPE_STRAIN.fna	GCF_001884235.1	Bacillus_cereus_GCF_002576795_1_ASM257679v1_genomic.fna (97.8778)	B_paramycoides_NH24A2_TYPE_STRAIN.fna (100)	Bacillus_cereus_GCF_002576795_1_ASM257679v1_genomic.fna (97.8514)	144	100	80	70	46	33	5453107	5435016	5384065	5305302	4910437	4437361	144	558547	5453107	35.21	129913	66487	13	28	0	Absent (one or more cesABCD)	Absent (one or more cya/lef/pagA)	Absent	Absent (one or more capABCDE)	Absent (one or more bpsABCDEFGHX)	Absent	No Cry- or Cyt-encoding genes present	780
B_paranthracis_MN5_TYPE_STRAIN.fna	GCF_001883995.1	Bacillus_anthracis_GCF_001683155_1_ASM168315v1_genomic.fna (95.2975)	B_paranthracis_MN5_TYPE_STRAIN.fna (100)	Bacillus_cereus_GCF_002199805_1_ASM219980v1_genomic.fna (97.7423)	91	72	59	54	41	30	5513239	5507428	5472178	5436762	5228537	4842166	91	803208	5513239	35.19	135274	97725	9	21	0	Absent (one or more cesABCD)	Absent (one or more cya/lef/pagA)	Absent	Absent (one or more capABCDE)	Absent (one or more bpsABCDEFGHX)	Absent	No Cry- or Cyt-encoding genes present	761
B_proteolyticus_TD42_TYPE_STRAIN.fna	GCF_001884065.1	Bacillus_cereus_GCF_002550135_1_ASM255013v1_genomic.fna (94.6904)	B_proteolyticus_TD42_TYPE_STRAIN.fna (100)	Bacillus_cereus_GCF_002582595_1_ASM258259v1_genomic.fna (98.9055)	170	114	85	69	44	34	5859329	5838717	5762292	5640731	5241841	4872972	170	417517	5859329	35.15	131211	70403	13	26	0	Absent (one or more cesABCD)	Absent (one or more cya/lef/pagA)	Absent	Absent (one or more capABCDE)	Absent (one or more bpsABCDEFGHX)	Absent	No Cry- or Cyt-encoding genes present	765
B_pseudomycoides_DSM_12442_TYPE_STRAIN.fna	GCF_000161455.1	Bacillus_pseudomycoides_GCF_002588885_1_ASM258888v1_genomic.fna (98.2918)	B_pseudomycoides_DSM_12442_TYPE_STRAIN.fna (99.9999)	Bacillus_pseudomycoides_GCF_002588885_1_ASM258888v1_genomic.fna (98.2765)	1	1	1	1	1	1	5782514	5782514	5782514	5782514	5782514	5782514	1	5782514	5782514	35.37	5782514	5782514	1	1	528.14	Absent (one or more cesABCD)	Absent (one or more cya/lef/pagA)	Absent	Absent (one or more capABCDE)	Absent (one or more bpsABCDEFGHX)	Absent	No Cry- or Cyt-encoding genes present	83
B_thuringiensis_serovar_berliner_ATCC_10792_TYPE_STRAIN.fna	GCF_000161615.1	Bacillus_cereus_GCF_002568015_1_ASM256801v1_genomic.fna (96.2353)	B_thuringiensis_serovar_berliner_ATCC_10792_TYPE_STRAIN.fna (100)	Bacillus_cereus_GCF_002568015_1_ASM256801v1_genomic.fna (96.2407)	1	1	1	1	1	1	6260142	6260142	6260142	6260142	6260142	6260142	1	6260142	6260142	34.82	6260142	6260142	1	1	404.14	Absent (one or more cesABCD)	Absent (one or more cya/lef/pagA)	Absent	Absent (one or more capABCDE)	Absent (one or more bpsABCDEFGHX)	Absent	Cry-encoding genes present	10
B_toyonensis_BCT_7112_TYPE_STRAIN.fna	GCF_000496285.1	B_toyonensis_BCT_7112_TYPE_STRAIN.fna (100)	B_toyonensis_BCT_7112_TYPE_STRAIN.fna (100)	B_toyonensis_BCT_7112_TYPE_STRAIN.fna (100)	3	3	3	2	2	2	5025419	5025419	5025419	5017448	5017448	5017448	3	4940474	5025419	35.56	4940474	4940474	1	1	0	Absent (one or more cesABCD)	Absent (one or more cya/lef/pagA)	Absent	Absent (one or more capABCDE)	Absent (one or more bpsABCDEFGHX)	Absent	No Cry- or Cyt-encoding genes present	111
B_tropicus_N24_TYPE_STRAIN.fna	GCF_001884035.1	Bacillus_anthracis_GCF_001683155_1_ASM168315v1_genomic.fna (94.7775)	B_tropicus_N24_TYPE_STRAIN.fna (100)	Bacillus_cereus_GCF_002199805_1_ASM219980v1_genomic.fna (95.5033)	78	59	45	41	33	27	5217784	5210796	5175281	5142237	5004538	4779144	78	821335	5217784	35.22	207933	98763	6	16	0	Absent (one or more cesABCD)	Absent (one or more cya/lef/pagA)	Absent	Absent (one or more capABCDE)	Absent (one or more bpsABCDEFGHX)	Absent	No Cry- or Cyt-encoding genes present	771
B_weihenstephanensis_WSBC_10204_TYPE_STRAIN.fna	GCF_000775975.1	Bacillus_cereus_GCF_002550135_1_ASM255013v1_genomic.fna (93.7081)	B_weihenstephanensis_WSBC_10204_TYPE_STRAIN.fna (100)	Bacillus_mycoides_GCF_002021835_1_ASM202183v1_genomic.fna (97.7701)	1	1	1	1	1	1	5608349	5608349	5608349	5608349	5608349	5608349	1	5608349	5608349	35.24	5608349	5608349	1	1	0.05	Absent (one or more cesABCD)	Absent (one or more cya/lef/pagA)	Absent	Absent (one or more capABCDE)	Absent (one or more bpsABCDEFGHX)	Absent	No Cry- or Cyt-encoding genes present	196
B_wiedmannii_FSL_W8_0169_TYPE_STRAIN.fna	GCF_001583695.1	Bacillus_anthracis_GCF_001683155_1_ASM168315v1_genomic.fna (93.0593)	B_wiedmannii_FSL_W8-0169_TYPE_STRAIN.fna (100)	Bacillus_wiedmannii_GCF_002556065_1_ASM255606v1_genomic.fna (96.4034)	104	63	50	44	35	29	5337981	5321243	5283752	5235390	5088317	4845323	104	583560	5337981	35.19	189870	103877	9	19	0	Absent (one or more cesABCD)	Absent (one or more cya/lef/pagA)	Absent	Absent (one or more capABCDE)	Absent (one or more bpsABCDEFGHX)	Absent	No Cry- or Cyt-encoding genes present	1081
Bacillus_anthracis_GCF_000008165_1_ASM816v1_genomic.fna	GCF_000008165.1	Bacillus_anthracis_GCF_001683155_1_ASM168315v1_genomic.fna (99.9995)	B_anthracis_Ames_TYPE_STRAIN.fna (99.9932)	Bacillus_anthracis_GCF_001683155_1_ASM168315v1_genomic.fna (99.9995)	1	1	1	1	1	1	5228663	5228663	5228663	5228663	5228663	5228663	1	5228663	5228663	35.38	5228663	5228663	1	1	0	Absent (one or more cesABCD)	Absent (one or more cya/lef/pagA)	Absent	Absent (one or more capABCDE)	Absent (one or more bpsABCDEFGHX)	Absent	No Cry- or Cyt-encoding genes present	1
Bacillus_anthracis_GCF_000008445_1_ASM844v1_genomic.fna	GCF_000008445.1	Bacillus_anthracis_GCF_001683155_1_ASM168315v1_genomic.fna (99.9942)	B_anthracis_Ames_TYPE_STRAIN.fna (99.9992)	Bacillus_anthracis_GCF_001683155_1_ASM168315v1_genomic.fna (99.9942)	3	3	3	3	3	3	5503926	5503926	5503926	5503926	5503926	5503926	3	5227419	5503926	35.24	5227419	5227419	1	1	0	Absent (one or more cesABCD)	Present (all cya/lef/pagA)	Present	Present (all capABCDE)	Absent (one or more bpsABCDEFGHX)	Present	No Cry- or Cyt-encoding genes present	1
Bacillus_anthracis_GCF_000021445_1_ASM2144v1_genomic.fna	GCF_000021445.1	Bacillus_anthracis_GCF_001683155_1_ASM168315v1_genomic.fna (99.9789)	B_anthracis_Ames_TYPE_STRAIN.fna (99.9771)	Bacillus_anthracis_GCF_001683155_1_ASM168315v1_genomic.fna (99.9789)	3	3	3	3	3	3	5506763	5506763	5506763	5506763	5506763	5506763	3	5230115	5506763	35.25	5230115	5230115	1	1	0	Absent (one or more cesABCD)	Present (all cya/lef/pagA)	Present	Present (all capABCDE)	Absent (one or more bpsABCDEFGHX)	Present	No Cry- or Cyt-encoding genes present	1
Bacillus_anthracis_GCF_000022865_1_ASM2286v1_genomic.fna	GCF_000022865.1	Bacillus_anthracis_GCF_001683155_1_ASM168315v1_genomic.fna (99.9942)	B_anthracis_Ames_TYPE_STRAIN.fna (99.9992)	Bacillus_anthracis_GCF_001683155_1_ASM168315v1_genomic.fna (99.9942)	3	3	3	3	3	3	5503926	5503926	5503926	5503926	5503926	5503926	3	5227419	5503926	35.24	5227419	5227419	1	1	0	Absent (one or more cesABCD)	Present (all cya/lef/pagA)	Present	Present (all capABCDE)	Absent (one or more bpsABCDEFGHX)	Present	No Cry- or Cyt-encoding genes present	1
Bacillus_anthracis_GCF_000167235_1_ASM16723v1_genomic.fna	GCF_000167235.1	Bacillus_anthracis_GCF_001683155_1_ASM168315v1_genomic.fna (99.9581)	B_anthracis_Ames_TYPE_STRAIN.fna (99.9571)	Bacillus_anthracis_GCF_001683155_1_ASM168315v1_genomic.fna (99.9581)	30	29	26	23	21	17	5488676	5488337	5480363	5458136	5410830	5238911	30	1053408	5488676	35.22	277207	228247	5	10	0.26	Absent (one or more cesABCD)	Present (all cya/lef/pagA)	Present	Present (all capABCDE)	Absent (one or more bpsABCDEFGHX)	Present	No Cry- or Cyt-encoding genes present	3
Bacillus_anthracis_GCF_000167255_1_ASM16725v1_genomic.fna	GCF_000167255.1	Bacillus_anthracis_GCF_001683155_1_ASM168315v1_genomic.fna (99.9275)	B_anthracis_Ames_TYPE_STRAIN.fna (99.9261)	Bacillus_anthracis_GCF_001683155_1_ASM168315v1_genomic.fna (99.9275)	42	41	33	30	24	22	5370618	5369902	5354319	5334024	5234754	5161882	42	1320955	5370618	35.35	263928	149743	5	11	0.34	Absent (one or more cesABCD)	Absent (one or more cya/lef/pagA)	Present	Present (all capABCDE)	Absent (one or more bpsABCDEFGHX)	Absent	No Cry- or Cyt-encoding genes present	933
Bacillus_anthracis_GCF_000167275_1_ASM16727v1_genomic.fna	GCF_000167275.1	Bacillus_anthracis_GCF_001683155_1_ASM168315v1_genomic.fna (99.9809)	B_anthracis_Ames_TYPE_STRAIN.fna (99.9787)	Bacillus_anthracis_GCF_001683155_1_ASM168315v1_genomic.fna (99.981)	52	48	37	31	26	23	5488459	5485426	5466596	5418464	5342660	5233512	52	812727	5488459	35.21	382062	176056	5	12	0.38	Absent (one or more cesABCD)	Present (all cya/lef/pagA)	Present	Present (all capABCDE)	Absent (one or more bpsABCDEFGHX)	Present	No Cry- or Cyt-encoding genes present	1
Bacillus_anthracis_GCF_000167295_1_ASM16729v1_genomic.fna	GCF_000167295.1	Bacillus_anthracis_GCF_001683155_1_ASM168315v1_genomic.fna (99.9414)	B_anthracis_Ames_TYPE_STRAIN.fna (99.9412)	Bacillus_anthracis_GCF_001683155_1_ASM168315v1_genomic.fna (99.9414)	64	62	42	39	27	21	5470007	5468381	5432468	5415627	5218979	4984939	64	1294190	5470007	35.15	286973	149281	5	11	2.12	Absent (one or more cesABCD)	Present (all cya/lef/pagA)	Present	Present (all capABCDE)	Absent (one or more bpsABCDEFGHX)	Present	No Cry- or Cyt-encoding genes present	3
Bacillus_anthracis_GCF_000167315_1_ASM16731v1_genomic.fna	GCF_000167315.1	Bacillus_anthracis_GCF_001683155_1_ASM168315v1_genomic.fna (99.9821)	B_anthracis_Ames_TYPE_STRAIN.fna (99.9809)	Bacillus_anthracis_GCF_001683155_1_ASM168315v1_genomic.fna (99.9821)	44	41	36	32	26	17	5511345	5508889	5496528	5465956	5371732	5036623	44	1174511	5511345	35.2	462850	152455	3	9	2.23	Absent (one or more cesABCD)	Present (all cya/lef/pagA)	Present	Present (all capABCDE)	Absent (one or more bpsABCDEFGHX)	Present	No Cry- or Cyt-encoding genes present	1
Bacillus_anthracis_GCF_000167335_1_ASM16733v1_genomic.fna	GCF_000167335.1	Bacillus_anthracis_GCF_001683155_1_ASM168315v1_genomic.fna (99.9869)	B_anthracis_Ames_TYPE_STRAIN.fna (99.9854)	Bacillus_anthracis_GCF_001683155_1_ASM168315v1_genomic.fna (99.9869)	49	48	38	35	25	23	5504562	5503918	5482329	5462463	5300427	5234741	49	1143198	5504562	35.19	240598	172362	5	12	0.2	Absent (one or more cesABCD)	Present (all cya/lef/pagA)	Present	Present (all capABCDE)	Absent (one or more bpsABCDEFGHX)	Present	No Cry- or Cyt-encoding genes present	1
Bacillus_anthracis_GCF_000181675_2_ASM18167v2_genomic.fna	GCF_000181675.2	Bacillus_anthracis_GCF_001683155_1_ASM168315v1_genomic.fna (99.9853)	B_anthracis_Ames_TYPE_STRAIN.fna (99.9834)	Bacillus_anthracis_GCF_001683155_1_ASM168315v1_genomic.fna (99.9853)	56	56	43	36	30	24	5504728	5504728	5476965	5433212	5331056	5115776	56	733972	5504728	35.23	223714	125888	7	14	0	Absent (one or more cesABCD)	Present (all cya/lef/pagA)	Present	Present (all capABCDE)	Absent (one or more bpsABCDEFGHX)	Present	No Cry- or Cyt-encoding genes present	1
Bacillus_anthracis_GCF_000181835_1_ASM18183v1_genomic.fna	GCF_000181835.1	Bacillus_anthracis_GCF_001683155_1_ASM168315v1_genomic.fna (99.9666)	B_anthracis_Ames_TYPE_STRAIN.fna (99.9807)	Bacillus_anthracis_GCF_001683155_1_ASM168315v1_genomic.fna (99.9666)	63	63	62	59	43	31	5392168	5392168	5388341	5364093	5100111	4637619	63	975300	5392168	35.16	151690	81055	9	22	0.02	Absent (one or more cesABCD)	Present (all cya/lef/pagA)	Present	Present (all capABCDE)	Absent (one or more bpsABCDEFGHX)	Present	No Cry- or Cyt-encoding genes present	?
Bacillus_anthracis_GCF_000181915_1_ASM18191v1_genomic.fna	GCF_000181915.1	Bacillus_anthracis_GCF_001683155_1_ASM168315v1_genomic.fna (99.9818)	B_anthracis_Ames_TYPE_STRAIN.fna (99.9797)	Bacillus_anthracis_GCF_001683155_1_ASM168315v1_genomic.fna (99.9818)	60	60	60	53	44	34	5392880	5392880	5392880	5343847	5196208	4787595	60	536225	5392880	35.14	170206	80261	11	23	0	Absent (one or more cesABCD)	Present (all cya/lef/pagA)	Present	Present (all capABCDE)	Absent (one or more bpsABCDEFGHX)	Present	No Cry- or Cyt-encoding genes present	?
Bacillus_anthracis_GCF_000181935_1_ASM18193v1_genomic.fna	GCF_000181935.1	Bacillus_anthracis_GCF_001683155_1_ASM168315v1_genomic.fna (99.9416)	B_anthracis_Ames_TYPE_STRAIN.fna (99.9404)	Bacillus_anthracis_GCF_001683155_1_ASM168315v1_genomic.fna (99.9417)	46	46	46	44	35	29	5374836	5374836	5374836	5360011	5211896	4989853	46	1040654	5374836	35.17	218283	92406	7	17	0	Absent (one or more cesABCD)	Present (all cya/lef/pagA)	Present	Present (all capABCDE)	Absent (one or more bpsABCDEFGHX)	Present	No Cry- or Cyt-encoding genes present	?
Bacillus_anthracis_GCF_000181995_1_ASM18199v1_genomic.fna	GCF_000181995.1	Bacillus_anthracis_GCF_001683155_1_ASM168315v1_genomic.fna (99.9567)	B_anthracis_Ames_TYPE_STRAIN.fna (99.9553)	Bacillus_anthracis_GCF_001683155_1_ASM168315v1_genomic.fna (99.9567)	57	57	55	50	39	31	5407149	5407149	5398322	5360370	5175038	4874642	57	467761	5407149	35.16	182151	87260	9	20	0.02	Absent (one or more cesABCD)	Present (all cya/lef/pagA)	Present	Present (all capABCDE)	Absent (one or more bpsABCDEFGHX)	Present	No Cry- or Cyt-encoding genes present	?
Bacillus_anthracis_GCF_000182055_1_ASM18205v1_genomic.fna	GCF_000182055.1	Bacillus_anthracis_GCF_001683155_1_ASM168315v1_genomic.fna (99.981)	B_anthracis_Ames_TYPE_STRAIN.fna (99.979)	Bacillus_anthracis_GCF_001683155_1_ASM168315v1_genomic.fna (99.981)	60	60	58	54	38	30	5291908	5291908	5285150	5252082	4983653	4689283	60	672784	5291908	35.18	155716	88487	9	20	0	Absent (one or more cesABCD)	Present (all cya/lef/pagA)	Present	Absent (one or more capABCDE)	Absent (one or more bpsABCDEFGHX)	Present	No Cry- or Cyt-encoding genes present	?
Bacillus_anthracis_GCF_000219895_1_ASM21989v1_genomic.fna	GCF_000219895.1	Bacillus_anthracis_GCF_001683155_1_ASM168315v1_genomic.fna (99.9924)	B_anthracis_Ames_TYPE_STRAIN.fna (99.9914)	Bacillus_anthracis_GCF_001683155_1_ASM168315v1_genomic.fna (99.9924)	68	68	65	59	43	32	5420403	5420403	5410899	5360489	5088974	4703408	68	508531	5420403	35.18	146699	89283	11	23	0.04	Absent (one or more cesABCD)	Present (all cya/lef/pagA)	Present	Present (all capABCDE)	Absent (one or more bpsABCDEFGHX)	Present	No Cry- or Cyt-encoding genes present	?
Bacillus_anthracis_GCF_000258885_1_ASM25888v1_genomic.fna	GCF_000258885.1	Bacillus_anthracis_GCF_001683155_1_ASM168315v1_genomic.fna (99.9783)	B_anthracis_Ames_TYPE_STRAIN.fna (99.9771)	Bacillus_anthracis_GCF_001683155_1_ASM168315v1_genomic.fna (99.9783)	3	3	3	3	3	3	5495471	5495471	5495471	5495471	5495471	5495471	3	5218947	5495471	35.23	5218947	5218947	1	1	0	Absent (one or more cesABCD)	Present (all cya/lef/pagA)	Present	Present (all capABCDE)	Absent (one or more bpsABCDEFGHX)	Present	No Cry- or Cyt-encoding genes present	1
Bacillus_anthracis_GCF_000278385_1_ASM27838v1_genomic.fna	GCF_000278385.1	Bacillus_anthracis_GCF_001683155_1_ASM168315v1_genomic.fna (99.9858)	B_anthracis_Ames_TYPE_STRAIN.fna (99.9843)	Bacillus_anthracis_GCF_001683155_1_ASM168315v1_genomic.fna (99.9858)	46	46	41	40	34	28	5468377	5468377	5455068	5449083	5353488	5148137	46	675597	5468377	35.12	222250	104688	6	15	0.09	Absent (one or more cesABCD)	Present (all cya/lef/pagA)	Present	Present (all capABCDE)	Absent (one or more bpsABCDEFGHX)	Present	No Cry- or Cyt-encoding genes present	1
Bacillus_anthracis_GCF_000310045_1_Carbosap_v1_genomic.fna	GCF_000310045.1	Bacillus_anthracis_GCF_001683155_1_ASM168315v1_genomic.fna (99.9853)	B_anthracis_Ames_TYPE_STRAIN.fna (99.9865)	Bacillus_anthracis_GCF_001683155_1_ASM168315v1_genomic.fna (99.9853)	21	21	20	17	14	10	5402970	5402970	5401761	5376740	5325599	5138910	21	1769825	5402970	35.12	1198247	307061	2	4	0	Absent (one or more cesABCD)	Present (all cya/lef/pagA)	Present	Present (all capABCDE)	Absent (one or more bpsABCDEFGHX)	Present	No Cry- or Cyt-encoding genes present	1
Bacillus_anthracis_GCF_000319715_1_BA_3166assembly_genomic.fna	GCF_000319715.1	Bacillus_anthracis_GCF_001683155_1_ASM168315v1_genomic.fna (99.9874)	B_anthracis_Ames_TYPE_STRAIN.fna (99.9883)	Bacillus_anthracis_GCF_001683155_1_ASM168315v1_genomic.fna (99.9873)	5	4	4	4	4	4	5505136	5504492	5504492	5504492	5504492	5504492	5	4480662	5505136	35.24	4480662	4480662	1	1	0	Absent (one or more cesABCD)	Present (all cya/lef/pagA)	Present	Present (all capABCDE)	Absent (one or more bpsABCDEFGHX)	Present	No Cry- or Cyt-encoding genes present	1
Bacillus_anthracis_GCF_000359425_1_ASM35942v1_genomic.fna	GCF_000359425.1	Bacillus_anthracis_GCF_001683155_1_ASM168315v1_genomic.fna (99.9753)	B_anthracis_Ames_TYPE_STRAIN.fna (99.9776)	Bacillus_anthracis_GCF_001683155_1_ASM168315v1_genomic.fna (99.9753)	44	27	26	23	19	15	5174112	5170218	5168921	5145230	5082825	4936143	44	1768306	5174112	35.21	482552	258148	3	7	1.31	Absent (one or more cesABCD)	Absent (one or more cya/lef/pagA)	Absent	Absent (one or more capABCDE)	Absent (one or more bpsABCDEFGHX)	Absent	No Cry- or Cyt-encoding genes present	1
Bacillus_anthracis_GCF_000359445_1_ASM35944v1_genomic.fna	GCF_000359445.1	Bacillus_anthracis_GCF_001683155_1_ASM168315v1_genomic.fna (99.9706)	B_anthracis_Ames_TYPE_STRAIN.fna (99.9725)	Bacillus_anthracis_GCF_001683155_1_ASM168315v1_genomic.fna (99.9706)	50	30	29	26	23	20	5173792	5168430	5167357	5143711	5097068	4987536	50	907001	5173792	35.21	322748	140024	5	10	2.2	Absent (one or more cesABCD)	Absent (one or more cya/lef/pagA)	Absent	Absent (one or more capABCDE)	Absent (one or more bpsABCDEFGHX)	Absent	No Cry- or Cyt-encoding genes present	1
Bacillus_anthracis_GCF_000359465_1_ASM35946v1_genomic.fna	GCF_000359465.1	Bacillus_anthracis_GCF_001683155_1_ASM168315v1_genomic.fna (99.9728)	B_anthracis_Ames_TYPE_STRAIN.fna (99.9752)	Bacillus_anthracis_GCF_001683155_1_ASM168315v1_genomic.fna (99.9728)	39	25	25	22	19	16	5175077	5170819	5170819	5147229	5100293	4990504	39	839317	5175077	35.22	482624	237889	4	8	1.64	Absent (one or more cesABCD)	Absent (one or more cya/lef/pagA)	Absent	Absent (one or more capABCDE)	Absent (one or more bpsABCDEFGHX)	Absent	No Cry- or Cyt-encoding genes present	1
Bacillus_anthracis_GCF_000512775_2_ASM51277v2_genomic.fna	GCF_000512775.2	Bacillus_anthracis_GCF_001683155_1_ASM168315v1_genomic.fna (99.9952)	B_anthracis_Ames_TYPE_STRAIN.fna (99.9936)	Bacillus_anthracis_GCF_001683155_1_ASM168315v1_genomic.fna (99.9952)	2	2	2	2	2	2	5410560	5410560	5410560	5410560	5410560	5410560	2	5228828	5410560	35.28	5228828	5228828	1	1	0	Absent (one or more cesABCD)	Present (all cya/lef/pagA)	Present	Absent (one or more capABCDE)	Absent (one or more bpsABCDEFGHX)	Present	No Cry- or Cyt-encoding genes present	1
Bacillus_anthracis_GCF_000512835_2_ASM51283v2_genomic.fna	GCF_000512835.2	Bacillus_anthracis_GCF_001683155_1_ASM168315v1_genomic.fna (99.9962)	B_anthracis_Ames_TYPE_STRAIN.fna (99.9946)	Bacillus_anthracis_GCF_001683155_1_ASM168315v1_genomic.fna (99.9962)	3	3	3	3	3	3	5505446	5505446	5505446	5505446	5505446	5505446	3	5228842	5505446	35.25	5228842	5228842	1	1	0	Absent (one or more cesABCD)	Present (all cya/lef/pagA)	Present	Present (all capABCDE)	Absent (one or more bpsABCDEFGHX)	Present	No Cry- or Cyt-encoding genes present	1
Bacillus_anthracis_GCF_000521345_1_BA_V770_NP1_R_genomic.fna	GCF_000521345.1	Bacillus_anthracis_GCF_001683155_1_ASM168315v1_genomic.fna (99.985)	B_anthracis_Ames_TYPE_STRAIN.fna (99.9836)	Bacillus_anthracis_GCF_001683155_1_ASM168315v1_genomic.fna (99.985)	36	33	32	28	24	19	5164523	5163724	5160179	5131982	5065183	4863933	36	1002900	5164523	35.2	403394	183429	5	9	0	Absent (one or more cesABCD)	Absent (one or more cya/lef/pagA)	Absent	Absent (one or more capABCDE)	Absent (one or more bpsABCDEFGHX)	Absent	No Cry- or Cyt-encoding genes present	2
Bacillus_anthracis_GCF_000534935_2_ASM53493v2_genomic.fna	GCF_000534935.2	Bacillus_anthracis_GCF_001683155_1_ASM168315v1_genomic.fna (99.9808)	B_anthracis_Ames_TYPE_STRAIN.fna (99.9795)	Bacillus_anthracis_GCF_001683155_1_ASM168315v1_genomic.fna (99.9808)	3	3	3	3	3	3	5495687	5495687	5495687	5495687	5495687	5495687	3	5219278	5495687	35.23	5219278	5219278	1	1	0	Absent (one or more cesABCD)	Present (all cya/lef/pagA)	Present	Present (all capABCDE)	Absent (one or more bpsABCDEFGHX)	Present	No Cry- or Cyt-encoding genes present	1
Bacillus_anthracis_GCF_000558965_1_Ba8903G_1_0_genomic.fna	GCF_000558965.1	Bacillus_anthracis_GCF_001683155_1_ASM168315v1_genomic.fna (99.9888)	B_anthracis_Ames_TYPE_STRAIN.fna (99.989)	Bacillus_anthracis_GCF_001683155_1_ASM168315v1_genomic.fna (99.9888)	3	3	3	3	3	3	5504767	5504767	5504767	5504767	5504767	5504767	3	5228314	5504767	35.24	5228314	5228314	1	1	12.06	Absent (one or more cesABCD)	Present (all cya/lef/pagA)	Present	Present (all capABCDE)	Absent (one or more bpsABCDEFGHX)	Present	No Cry- or Cyt-encoding genes present	1
Bacillus_anthracis_GCF_000558985_1_Ba9080G_1_0_genomic.fna	GCF_000558985.1	Bacillus_anthracis_GCF_001683155_1_ASM168315v1_genomic.fna (99.9829)	B_anthracis_Ames_TYPE_STRAIN.fna (99.9832)	Bacillus_anthracis_GCF_001683155_1_ASM168315v1_genomic.fna (99.9829)	3	3	3	3	3	3	5508663	5508663	5508663	5508663	5508663	5508663	3	5232192	5508663	35.24	5232192	5232192	1	1	95.47	Absent (one or more cesABCD)	Present (all cya/lef/pagA)	Present	Present (all capABCDE)	Absent (one or more bpsABCDEFGHX)	Present	No Cry- or Cyt-encoding genes present	1
Bacillus_anthracis_GCF_000559005_1_Ba52G_1_0_genomic.fna	GCF_000559005.1	Bacillus_anthracis_GCF_001683155_1_ASM168315v1_genomic.fna (99.9835)	B_anthracis_Ames_TYPE_STRAIN.fna (99.9838)	Bacillus_anthracis_GCF_001683155_1_ASM168315v1_genomic.fna (99.9835)	3	3	3	3	3	3	5504444	5504444	5504444	5504444	5504444	5504444	3	5227966	5504444	35.24	5227966	5227966	1	1	13.1	Absent (one or more cesABCD)	Present (all cya/lef/pagA)	Present	Present (all capABCDE)	Absent (one or more bpsABCDEFGHX)	Present	No Cry- or Cyt-encoding genes present	1
Bacillus_anthracis_GCF_000583105_1_ASM58310v1_genomic.fna	GCF_000583105.1	Bacillus_anthracis_GCF_001683155_1_ASM168315v1_genomic.fna (99.9462)	B_anthracis_Ames_TYPE_STRAIN.fna (99.9451)	Bacillus_anthracis_GCF_001683155_1_ASM168315v1_genomic.fna (99.9462)	3	3	3	3	3	3	5487517	5487517	5487517	5487517	5487517	5487517	3	5210966	5487517	35.23	5210966	5210966	1	1	0	Absent (one or more cesABCD)	Present (all cya/lef/pagA)	Present	Present (all capABCDE)	Absent (one or more bpsABCDEFGHX)	Present	No Cry- or Cyt-encoding genes present	3
Bacillus_anthracis_GCF_000697515_2_ASM69751v2_genomic.fna	GCF_000697515.2	Bacillus_anthracis_GCF_001683155_1_ASM168315v1_genomic.fna (99.9882)	B_anthracis_Ames_TYPE_STRAIN.fna (99.9833)	Bacillus_anthracis_GCF_001683155_1_ASM168315v1_genomic.fna (99.9882)	31	31	29	26	23	17	5440708	5440708	5436020	5416269	5369112	5119078	31	1114119	5440708	35.09	440320	239264	4	8	0.26	Absent (one or more cesABCD)	Present (all cya/lef/pagA)	Present	Present (all capABCDE)	Absent (one or more bpsABCDEFGHX)	Present	No Cry- or Cyt-encoding genes present	1
Bacillus_anthracis_GCF_000697535_2_ASM69753v2_genomic.fna	GCF_000697535.2	Bacillus_anthracis_GCF_001683155_1_ASM168315v1_genomic.fna (99.9819)	B_anthracis_Ames_TYPE_STRAIN.fna (99.9808)	Bacillus_anthracis_GCF_001683155_1_ASM168315v1_genomic.fna (99.9819)	30	30	28	25	21	14	5446472	5446472	5441236	5421398	5349332	5066128	30	1160908	5446472	35.1	868537	263516	3	6	1.84	Absent (one or more cesABCD)	Present (all cya/lef/pagA)	Present	Present (all capABCDE)	Absent (one or more bpsABCDEFGHX)	Present	No Cry- or Cyt-encoding genes present	2005
Bacillus_anthracis_GCF_000697555_1_ASM69755v2_genomic.fna	GCF_000697555.1	Bacillus_anthracis_GCF_001683155_1_ASM168315v1_genomic.fna (99.9556)	B_anthracis_Ames_TYPE_STRAIN.fna (99.9549)	Bacillus_anthracis_GCF_001683155_1_ASM168315v1_genomic.fna (99.9556)	28	28	25	23	19	15	5436014	5436014	5430104	5418877	5346887	5167601	28	1160487	5436014	35.1	868432	263671	3	6	0	Absent (one or more cesABCD)	Present (all cya/lef/pagA)	Present	Present (all capABCDE)	Absent (one or more bpsABCDEFGHX)	Present	No Cry- or Cyt-encoding genes present	3
Bacillus_anthracis_GCF_000725325_1_ASM72532v1_genomic.fna	GCF_000725325.1	Bacillus_anthracis_GCF_001683155_1_ASM168315v1_genomic.fna (99.9536)	B_anthracis_Ames_TYPE_STRAIN.fna (99.953)	Bacillus_anthracis_GCF_001683155_1_ASM168315v1_genomic.fna (99.9536)	3	3	3	3	3	3	5490124	5490124	5490124	5490124	5490124	5490124	3	5213498	5490124	35.23	5213498	5213498	1	1	0	Absent (one or more cesABCD)	Present (all cya/lef/pagA)	Present	Present (all capABCDE)	Absent (one or more bpsABCDEFGHX)	Present	No Cry- or Cyt-encoding genes present	3
Bacillus_anthracis_GCF_000732465_1_ASM73246v1_genomic.fna	GCF_000732465.1	Bacillus_anthracis_GCF_001683155_1_ASM168315v1_genomic.fna (99.97)	B_anthracis_Ames_TYPE_STRAIN.fna (99.9685)	Bacillus_anthracis_GCF_001683155_1_ASM168315v1_genomic.fna (99.97)	18	17	14	12	10	9	5407671	5406802	5401104	5387525	5357157	5308937	18	2110775	5407671	35.1	1771434	581895	2	3	338.11	Absent (one or more cesABCD)	Present (all cya/lef/pagA)	Present	Present (all capABCDE)	Absent (one or more bpsABCDEFGHX)	Present	No Cry- or Cyt-encoding genes present	1
Bacillus_anthracis_GCF_000740925_2_ASM74092v2_genomic.fna	GCF_000740925.2	Bacillus_anthracis_GCF_001683155_1_ASM168315v1_genomic.fna (99.9873)	B_anthracis_Ames_TYPE_STRAIN.fna (99.9857)	Bacillus_anthracis_GCF_001683155_1_ASM168315v1_genomic.fna (99.9873)	44	31	25	22	17	12	5361934	5354792	5345314	5325559	5233913	5025517	44	1768850	5361934	35.15	918050	263014	2	5	0	Absent (one or more cesABCD)	Present (all cya/lef/pagA)	Present	Absent (one or more capABCDE)	Absent (one or more bpsABCDEFGHX)	Present	No Cry- or Cyt-encoding genes present	1
Bacillus_anthracis_GCF_000742315_1_ASM74231v1_genomic.fna	GCF_000742315.1	Bacillus_anthracis_GCF_001683155_1_ASM168315v1_genomic.fna (99.9737)	B_anthracis_Ames_TYPE_STRAIN.fna (99.9713)	Bacillus_anthracis_GCF_001683155_1_ASM168315v1_genomic.fna (99.9737)	2	2	2	2	2	2	5286989	5286989	5286989	5286989	5286989	5286989	2	5189487	5286989	35.26	5189487	5189487	1	1	34.48	Absent (one or more cesABCD)	Absent (one or more cya/lef/pagA)	Present	Present (all capABCDE)	Absent (one or more bpsABCDEFGHX)	Absent	No Cry- or Cyt-encoding genes present	1
Bacillus_anthracis_GCF_000742655_1_ASM74265v1_genomic.fna	GCF_000742655.1	Bacillus_anthracis_GCF_001683155_1_ASM168315v1_genomic.fna (99.9307)	B_anthracis_Ames_TYPE_STRAIN.fna (99.9291)	Bacillus_anthracis_GCF_001683155_1_ASM168315v1_genomic.fna (99.9306)	2	2	2	2	2	2	5331737	5331737	5331737	5331737	5331737	5331737	2	5236981	5331737	35.34	5236981	5236981	1	1	0	Absent (one or more cesABCD)	Absent (one or more cya/lef/pagA)	Present	Present (all capABCDE)	Absent (one or more bpsABCDEFGHX)	Absent	No Cry- or Cyt-encoding genes present	933
Bacillus_anthracis_GCF_000742695_1_ASM74269v1_genomic.fna	GCF_000742695.1	Bacillus_anthracis_GCF_001683155_1_ASM168315v1_genomic.fna (99.9942)	B_anthracis_Ames_TYPE_STRAIN.fna (99.9892)	Bacillus_anthracis_GCF_001683155_1_ASM168315v1_genomic.fna (99.9942)	1	1	1	1	1	1	5229650	5229650	5229650	5229650	5229650	5229650	1	5229650	5229650	35.37	5229650	5229650	1	1	57.5	Absent (one or more cesABCD)	Absent (one or more cya/lef/pagA)	Absent	Absent (one or more capABCDE)	Absent (one or more bpsABCDEFGHX)	Absent	No Cry- or Cyt-encoding genes present	1
Bacillus_anthracis_GCF_000742875_1_ASM74287v1_genomic.fna	GCF_000742875.1	Bacillus_anthracis_GCF_001683155_1_ASM168315v1_genomic.fna (99.995)	B_anthracis_Ames_TYPE_STRAIN.fna (99.9901)	Bacillus_anthracis_GCF_001683155_1_ASM168315v1_genomic.fna (99.995)	3	3	3	3	3	3	5508355	5508355	5508355	5508355	5508355	5508355	3	5230053	5508355	35.24	5230053	5230053	1	1	72.62	Absent (one or more cesABCD)	Present (all cya/lef/pagA)	Present	Present (all capABCDE)	Absent (one or more bpsABCDEFGHX)	Present	No Cry- or Cyt-encoding genes present	1
Bacillus_anthracis_GCF_000742895_1_ASM74289v1_genomic.fna	GCF_000742895.1	Bacillus_anthracis_GCF_001683155_1_ASM168315v1_genomic.fna (99.9801)	B_anthracis_Ames_TYPE_STRAIN.fna (99.9779)	Bacillus_anthracis_GCF_001683155_1_ASM168315v1_genomic.fna (99.9803)	3	3	3	3	3	3	5506189	5506189	5506189	5506189	5506189	5506189	3	5229469	5506189	35.25	5229469	5229469	1	1	0	Absent (one or more cesABCD)	Present (all cya/lef/pagA)	Present	Present (all capABCDE)	Absent (one or more bpsABCDEFGHX)	Present	No Cry- or Cyt-encoding genes present	1
Bacillus_anthracis_GCF_000743805_1_BDQ_genomic.fna	GCF_000743805.1	Bacillus_anthracis_GCF_001683155_1_ASM168315v1_genomic.fna (99.9296)	B_anthracis_Ames_TYPE_STRAIN.fna (99.9285)	Bacillus_anthracis_GCF_001683155_1_ASM168315v1_genomic.fna (99.9296)	3	3	3	3	3	3	5460923	5460923	5460923	5460923	5460923	5460923	3	5184202	5460923	35.15	5184202	5184202	1	1	25.67	Absent (one or more cesABCD)	Present (all cya/lef/pagA)	Present	Present (all capABCDE)	Absent (one or more bpsABCDEFGHX)	Present	No Cry- or Cyt-encoding genes present	3
Bacillus_anthracis_GCF_000743825_1_BHY_1_genomic.fna	GCF_000743825.1	Bacillus_anthracis_GCF_001683155_1_ASM168315v1_genomic.fna (99.9823)	B_anthracis_Ames_TYPE_STRAIN.fna (99.9788)	Bacillus_anthracis_GCF_001683155_1_ASM168315v1_genomic.fna (99.9821)	3	3	3	3	3	3	5487716	5487716	5487716	5487716	5487716	5487716	3	5207816	5487716	35.18	5207816	5207816	1	1	9.11	Absent (one or more cesABCD)	Present (all cya/lef/pagA)	Present	Present (all capABCDE)	Absent (one or more bpsABCDEFGHX)	Present	No Cry- or Cyt-encoding genes present	1
Bacillus_anthracis_GCF_000782875_1_ASM78287v1_genomic.fna	GCF_000782875.1	Bacillus_anthracis_GCF_001683155_1_ASM168315v1_genomic.fna (99.9798)	B_anthracis_Ames_TYPE_STRAIN.fna (99.9784)	Bacillus_anthracis_GCF_001683155_1_ASM168315v1_genomic.fna (99.9798)	75	64	53	49	37	24	5443372	5435851	5412569	5383929	5171632	4693507	75	729494	5443372	35.09	450699	80015	5	15	6.5	Absent (one or more cesABCD)	Present (all cya/lef/pagA)	Present	Present (all capABCDE)	Absent (one or more bpsABCDEFGHX)	Present	No Cry- or Cyt-encoding genes present	1
Bacillus_anthracis_GCF_000782885_1_ASM78288v1_genomic.fna	GCF_000782885.1	Bacillus_anthracis_GCF_001683155_1_ASM168315v1_genomic.fna (99.9786)	B_anthracis_Ames_TYPE_STRAIN.fna (99.9772)	Bacillus_anthracis_GCF_001683155_1_ASM168315v1_genomic.fna (99.9786)	33	28	22	22	19	13	5435540	5431783	5419059	5419059	5372098	5122270	33	1767210	5435540	35.1	1013593	239390	2	5	47.93	Absent (one or more cesABCD)	Present (all cya/lef/pagA)	Present	Present (all capABCDE)	Absent (one or more bpsABCDEFGHX)	Present	No Cry- or Cyt-encoding genes present	2
Bacillus_anthracis_GCF_000782895_1_ASM78289v1_genomic.fna	GCF_000782895.1	Bacillus_anthracis_GCF_001683155_1_ASM168315v1_genomic.fna (99.9805)	B_anthracis_Ames_TYPE_STRAIN.fna (99.9785)	Bacillus_anthracis_GCF_001683155_1_ASM168315v1_genomic.fna (99.9805)	51	45	35	31	24	17	5445547	5441316	5414914	5386512	5270380	5034613	51	1602386	5445547	35.1	432432	186594	4	8	28.15	Absent (one or more cesABCD)	Present (all cya/lef/pagA)	Present	Present (all capABCDE)	Absent (one or more bpsABCDEFGHX)	Present	No Cry- or Cyt-encoding genes present	1
Bacillus_anthracis_GCF_000782905_1_ASM78290v1_genomic.fna	GCF_000782905.1	Bacillus_anthracis_GCF_001683155_1_ASM168315v1_genomic.fna (99.9711)	B_anthracis_Ames_TYPE_STRAIN.fna (99.97)	Bacillus_anthracis_GCF_001683155_1_ASM168315v1_genomic.fna (99.9711)	48	44	34	30	17	12	5431066	5428164	5405699	5380547	5182993	4996198	48	1310626	5431066	35.1	919875	239362	3	6	42.57	Absent (one or more cesABCD)	Present (all cya/lef/pagA)	Present	Absent (one or more capABCDE)	Absent (one or more bpsABCDEFGHX)	Present	No Cry- or Cyt-encoding genes present	1
Bacillus_anthracis_GCF_000782955_1_ASM78295v1_genomic.fna	GCF_000782955.1	Bacillus_anthracis_GCF_001683155_1_ASM168315v1_genomic.fna (99.9794)	B_anthracis_Ames_TYPE_STRAIN.fna (99.977)	Bacillus_anthracis_GCF_001683155_1_ASM168315v1_genomic.fna (99.9794)	44	38	30	28	23	14	5449304	5445019	5426289	5412558	5324528	4988059	44	1602879	5449304	35.1	919979	203917	3	6	15.1	Absent (one or more cesABCD)	Present (all cya/lef/pagA)	Present	Present (all capABCDE)	Absent (one or more bpsABCDEFGHX)	Present	No Cry- or Cyt-encoding genes present	1
Bacillus_anthracis_GCF_000782975_1_ASM78297v1_genomic.fna	GCF_000782975.1	Bacillus_anthracis_GCF_001683155_1_ASM168315v1_genomic.fna (99.9819)	B_anthracis_Ames_TYPE_STRAIN.fna (99.9802)	Bacillus_anthracis_GCF_001683155_1_ASM168315v1_genomic.fna (99.9819)	34	31	25	23	20	15	5449617	5447103	5435520	5421585	5373634	5170170	34	1862218	5449617	35.1	918175	206341	2	6	47.01	Absent (one or more cesABCD)	Present (all cya/lef/pagA)	Present	Present (all capABCDE)	Absent (one or more bpsABCDEFGHX)	Present	No Cry- or Cyt-encoding genes present	2
Bacillus_anthracis_GCF_000782995_1_ASM78299v1_genomic.fna	GCF_000782995.1	Bacillus_anthracis_GCF_001683155_1_ASM168315v1_genomic.fna (99.9153)	B_anthracis_Ames_TYPE_STRAIN.fna (99.9133)	Bacillus_anthracis_GCF_001683155_1_ASM168315v1_genomic.fna (99.9153)	54	49	37	32	25	15	5274089	5270617	5235380	5201363	5080754	4724578	54	1605999	5274089	35.19	596780	134350	3	7	22.09	Absent (one or more cesABCD)	Absent (one or more cya/lef/pagA)	Present	Present (all capABCDE)	Absent (one or more bpsABCDEFGHX)	Absent	No Cry- or Cyt-encoding genes present	933
Bacillus_anthracis_GCF_000783015_1_ASM78301v1_genomic.fna	GCF_000783015.1	Bacillus_anthracis_GCF_001683155_1_ASM168315v1_genomic.fna (99.9918)	B_anthracis_Ames_TYPE_STRAIN.fna (99.9864)	Bacillus_anthracis_GCF_001683155_1_ASM168315v1_genomic.fna (99.9918)	46	39	32	28	23	15	5353374	5348527	5328621	5298992	5220886	4905255	46	1853649	5353374	35.13	565655	203890	3	6	75.52	Absent (one or more cesABCD)	Present (all cya/lef/pagA)	Present	Absent (one or more capABCDE)	Absent (one or more bpsABCDEFGHX)	Present	No Cry- or Cyt-encoding genes present	1
Bacillus_anthracis_GCF_000783035_1_ASM78303v1_genomic.fna	GCF_000783035.1	Bacillus_anthracis_GCF_001683155_1_ASM168315v1_genomic.fna (99.9761)	B_anthracis_Ames_TYPE_STRAIN.fna (99.9726)	Bacillus_anthracis_GCF_001683155_1_ASM168315v1_genomic.fna (99.9761)	35	29	23	21	17	12	5449595	5445426	5433593	5419657	5345664	5142023	35	2189975	5449595	35.1	1161725	351407	2	4	30.37	Absent (one or more cesABCD)	Present (all cya/lef/pagA)	Present	Present (all capABCDE)	Absent (one or more bpsABCDEFGHX)	Present	No Cry- or Cyt-encoding genes present	1
Bacillus_anthracis_GCF_000783055_1_ASM78305v1_genomic.fna	GCF_000783055.1	Bacillus_anthracis_GCF_001683155_1_ASM168315v1_genomic.fna (99.9763)	B_anthracis_Ames_TYPE_STRAIN.fna (99.972)	Bacillus_anthracis_GCF_001683155_1_ASM168315v1_genomic.fna (99.9763)	43	38	29	25	19	13	5449419	5445966	5426813	5396875	5285245	5043171	43	1350431	5449419	35.1	1124399	238221	3	5	37.97	Absent (one or more cesABCD)	Present (all cya/lef/pagA)	Present	Present (all capABCDE)	Absent (one or more bpsABCDEFGHX)	Present	No Cry- or Cyt-encoding genes present	1
Bacillus_anthracis_GCF_000783075_1_ASM78307v1_genomic.fna	GCF_000783075.1	Bacillus_anthracis_GCF_001683155_1_ASM168315v1_genomic.fna (99.9762)	B_anthracis_Ames_TYPE_STRAIN.fna (99.9747)	Bacillus_anthracis_GCF_001683155_1_ASM168315v1_genomic.fna (99.9762)	45	39	29	24	17	11	5450315	5446027	5428476	5391267	5284304	5052020	45	1432568	5450315	35.1	1350671	239417	2	4	54.62	Absent (one or more cesABCD)	Present (all cya/lef/pagA)	Present	Present (all capABCDE)	Absent (one or more bpsABCDEFGHX)	Present	No Cry- or Cyt-encoding genes present	1
Bacillus_anthracis_GCF_000783095_1_ASM78309v1_genomic.fna	GCF_000783095.1	Bacillus_anthracis_GCF_001683155_1_ASM168315v1_genomic.fna (99.9936)	B_anthracis_Ames_TYPE_STRAIN.fna (99.9893)	Bacillus_anthracis_GCF_001683155_1_ASM168315v1_genomic.fna (99.9936)	53	47	37	32	21	14	5447483	5443279	5420893	5387980	5187253	4930718	53	1768263	5447483	35.09	1162464	147735	2	5	40.46	Absent (one or more cesABCD)	Present (all cya/lef/pagA)	Present	Present (all capABCDE)	Absent (one or more bpsABCDEFGHX)	Present	No Cry- or Cyt-encoding genes present	2007
Bacillus_anthracis_GCF_000783115_1_ASM78311v1_genomic.fna	GCF_000783115.1	Bacillus_anthracis_GCF_001683155_1_ASM168315v1_genomic.fna (99.9789)	B_anthracis_Ames_TYPE_STRAIN.fna (99.9778)	Bacillus_anthracis_GCF_001683155_1_ASM168315v1_genomic.fna (99.9789)	56	47	35	35	27	19	5431934	5425825	5397797	5397797	5261167	4978245	56	1161613	5431934	35.1	898864	113130	3	7	22.31	Absent (one or more cesABCD)	Present (all cya/lef/pagA)	Present	Present (all capABCDE)	Absent (one or more bpsABCDEFGHX)	Present	No Cry- or Cyt-encoding genes present	1
Bacillus_anthracis_GCF_000783135_1_ASM78313v1_genomic.fna	GCF_000783135.1	Bacillus_anthracis_GCF_001683155_1_ASM168315v1_genomic.fna (99.9792)	B_anthracis_Ames_TYPE_STRAIN.fna (99.9775)	Bacillus_anthracis_GCF_001683155_1_ASM168315v1_genomic.fna (99.9792)	62	54	42	39	28	18	5443365	5437545	5406622	5382916	5187262	4827109	62	915542	5443365	35.09	596579	121505	4	8	18.32	Absent (one or more cesABCD)	Present (all cya/lef/pagA)	Present	Present (all capABCDE)	Absent (one or more bpsABCDEFGHX)	Present	No Cry- or Cyt-encoding genes present	1
Bacillus_anthracis_GCF_000783155_1_ASM78315v1_genomic.fna	GCF_000783155.1	Bacillus_anthracis_GCF_001683155_1_ASM168315v1_genomic.fna (99.9744)	B_anthracis_Ames_TYPE_STRAIN.fna (99.9721)	Bacillus_anthracis_GCF_001683155_1_ASM168315v1_genomic.fna (99.9744)	90	83	73	69	53	31	5296787	5292370	5273205	5246778	4999553	4232193	90	568554	5296787	35.12	120630	69422	13	27	13.1	Absent (one or more cesABCD)	Present (all cya/lef/pagA)	Present	Present (all capABCDE)	Absent (one or more bpsABCDEFGHX)	Present	No Cry- or Cyt-encoding genes present	1
Bacillus_anthracis_GCF_000783165_1_ASM78316v1_genomic.fna	GCF_000783165.1	Bacillus_anthracis_GCF_001683155_1_ASM168315v1_genomic.fna (99.9961)	B_anthracis_Ames_TYPE_STRAIN.fna (99.9915)	Bacillus_anthracis_GCF_001683155_1_ASM168315v1_genomic.fna (99.9961)	51	43	34	30	24	18	5439151	5433735	5413742	5380597	5277435	5049670	51	1161545	5439151	35.08	702508	151472	3	8	16.75	Absent (one or more cesABCD)	Present (all cya/lef/pagA)	Present	Present (all capABCDE)	Absent (one or more bpsABCDEFGHX)	Present	No Cry- or Cyt-encoding genes present	1
Bacillus_anthracis_GCF_000783195_1_ASM78319v1_genomic.fna	GCF_000783195.1	Bacillus_anthracis_GCF_001683155_1_ASM168315v1_genomic.fna (99.9936)	B_anthracis_Ames_TYPE_STRAIN.fna (99.9895)	Bacillus_anthracis_GCF_001683155_1_ASM168315v1_genomic.fna (99.9936)	54	45	34	32	26	16	5433205	5427153	5402860	5384395	5271742	4930459	54	1161597	5433205	35.08	514334	159910	4	8	31.07	Absent (one or more cesABCD)	Present (all cya/lef/pagA)	Present	Present (all capABCDE)	Absent (one or more bpsABCDEFGHX)	Present	No Cry- or Cyt-encoding genes present	1
Bacillus_anthracis_GCF_000783215_1_ASM78321v1_genomic.fna	GCF_000783215.1	Bacillus_anthracis_GCF_001683155_1_ASM168315v1_genomic.fna (99.9794)	B_anthracis_Ames_TYPE_STRAIN.fna (99.9783)	Bacillus_anthracis_GCF_001683155_1_ASM168315v1_genomic.fna (99.9794)	53	42	33	31	25	18	5443959	5436625	5417528	5403801	5298203	5036525	53	1160351	5443959	35.1	898741	151306	3	8	16.2	Absent (one or more cesABCD)	Present (all cya/lef/pagA)	Present	Present (all capABCDE)	Absent (one or more bpsABCDEFGHX)	Present	No Cry- or Cyt-encoding genes present	1
Bacillus_anthracis_GCF_000783235_1_ASM78323v1_genomic.fna	GCF_000783235.1	Bacillus_anthracis_GCF_001683155_1_ASM168315v1_genomic.fna (99.9216)	B_anthracis_Ames_TYPE_STRAIN.fna (99.9203)	Bacillus_anthracis_GCF_001683155_1_ASM168315v1_genomic.fna (99.9216)	63	55	43	41	32	15	5499560	5494118	5467507	5453796	5300657	4680026	63	1926882	5499560	35.1	565935	107928	3	8	42.68	Absent (one or more cesABCD)	Present (all cya/lef/pagA)	Present	Present (all capABCDE)	Absent (one or more bpsABCDEFGHX)	Present	No Cry- or Cyt-encoding genes present	933
Bacillus_anthracis_GCF_000793525_1_ASM79352v1_genomic.fna	GCF_000793525.1	Bacillus_anthracis_GCF_001683155_1_ASM168315v1_genomic.fna (99.9754)	B_anthracis_Ames_TYPE_STRAIN.fna (99.9736)	Bacillus_anthracis_GCF_001683155_1_ASM168315v1_genomic.fna (99.9754)	37	32	23	20	17	12	5451012	5447267	5425944	5405883	5356159	5152593	37	1863590	5451012	35.1	1162570	239621	2	4	29.17	Absent (one or more cesABCD)	Present (all cya/lef/pagA)	Present	Present (all capABCDE)	Absent (one or more bpsABCDEFGHX)	Present	No Cry- or Cyt-encoding genes present	1
Bacillus_anthracis_GCF_000793545_1_ASM79354v1_genomic.fna	GCF_000793545.1	Bacillus_anthracis_GCF_001683155_1_ASM168315v1_genomic.fna (99.979)	B_anthracis_Ames_TYPE_STRAIN.fna (99.9762)	Bacillus_anthracis_GCF_001683155_1_ASM168315v1_genomic.fna (99.979)	36	32	26	23	20	15	5449259	5446564	5432947	5410281	5362247	5158865	36	1350666	5449259	35.1	918510	239375	3	5	37.18	Absent (one or more cesABCD)	Present (all cya/lef/pagA)	Present	Present (all capABCDE)	Absent (one or more bpsABCDEFGHX)	Present	No Cry- or Cyt-encoding genes present	1
Bacillus_anthracis_GCF_000793565_1_ASM79356v1_genomic.fna	GCF_000793565.1	Bacillus_anthracis_GCF_001683155_1_ASM168315v1_genomic.fna (99.9733)	B_anthracis_Ames_TYPE_STRAIN.fna (99.9728)	Bacillus_anthracis_GCF_001683155_1_ASM168315v1_genomic.fna (99.9733)	42	38	30	27	20	11	5450531	5447658	5433008	5412127	5292478	4950406	42	1770568	5450531	35.1	1162251	204587	2	5	34.6	Absent (one or more cesABCD)	Present (all cya/lef/pagA)	Present	Present (all capABCDE)	Absent (one or more bpsABCDEFGHX)	Present	No Cry- or Cyt-encoding genes present	2006
Bacillus_anthracis_GCF_000831505_1_ASM83150v1_genomic.fna	GCF_000831505.1	Bacillus_anthracis_GCF_001683155_1_ASM168315v1_genomic.fna (99.989)	B_anthracis_Ames_TYPE_STRAIN.fna (99.9909)	Bacillus_anthracis_GCF_001683155_1_ASM168315v1_genomic.fna (99.989)	3	3	3	3	3	3	5503895	5503895	5503895	5503895	5503895	5503895	3	5227410	5503895	35.24	5227410	5227410	1	1	3.34	Absent (one or more cesABCD)	Present (all cya/lef/pagA)	Present	Present (all capABCDE)	Absent (one or more bpsABCDEFGHX)	Present	No Cry- or Cyt-encoding genes present	1
Bacillus_anthracis_GCF_000832425_1_ASM83242v1_genomic.fna	GCF_000832425.1	Bacillus_anthracis_GCF_001683155_1_ASM168315v1_genomic.fna (99.9856)	B_anthracis_Ames_TYPE_STRAIN.fna (99.9838)	Bacillus_anthracis_GCF_001683155_1_ASM168315v1_genomic.fna (99.9856)	2	2	2	2	2	2	5403381	5403381	5403381	5403381	5403381	5403381	2	5221627	5403381	35.27	5221627	5221627	1	1	0	Absent (one or more cesABCD)	Present (all cya/lef/pagA)	Present	Absent (one or more capABCDE)	Absent (one or more bpsABCDEFGHX)	Present	No Cry- or Cyt-encoding genes present	1
Bacillus_anthracis_GCF_000832445_1_ASM83244v1_genomic.fna	GCF_000832445.1	Bacillus_anthracis_GCF_001683155_1_ASM168315v1_genomic.fna (99.9791)	B_anthracis_Ames_TYPE_STRAIN.fna (99.9786)	Bacillus_anthracis_GCF_001683155_1_ASM168315v1_genomic.fna (99.9791)	3	3	3	3	3	3	5506626	5506626	5506626	5506626	5506626	5506626	3	5229969	5506626	35.25	5229969	5229969	1	1	0	Absent (one or more cesABCD)	Present (all cya/lef/pagA)	Present	Present (all capABCDE)	Absent (one or more bpsABCDEFGHX)	Present	No Cry- or Cyt-encoding genes present	1
Bacillus_anthracis_GCF_000832465_1_ASM83246v1_genomic.fna	GCF_000832465.1	Bacillus_anthracis_GCF_001683155_1_ASM168315v1_genomic.fna (99.9786)	B_anthracis_Ames_TYPE_STRAIN.fna (99.9769)	Bacillus_anthracis_GCF_001683155_1_ASM168315v1_genomic.fna (99.9786)	3	3	3	3	3	3	5504993	5504993	5504993	5504993	5504993	5504993	3	5228730	5504993	35.24	5228730	5228730	1	1	0	Absent (one or more cesABCD)	Present (all cya/lef/pagA)	Present	Present (all capABCDE)	Absent (one or more bpsABCDEFGHX)	Present	No Cry- or Cyt-encoding genes present	1
Bacillus_anthracis_GCF_000832505_1_ASM83250v1_genomic.fna	GCF_000832505.1	Bacillus_anthracis_GCF_001683155_1_ASM168315v1_genomic.fna (99.9845)	B_anthracis_Ames_TYPE_STRAIN.fna (99.9829)	Bacillus_anthracis_GCF_001683155_1_ASM168315v1_genomic.fna (99.9845)	3	3	3	3	3	3	5498337	5498337	5498337	5498337	5498337	5498337	3	5222171	5498337	35.25	5222171	5222171	1	1	0	Absent (one or more cesABCD)	Present (all cya/lef/pagA)	Present	Present (all capABCDE)	Absent (one or more bpsABCDEFGHX)	Present	No Cry- or Cyt-encoding genes present	1
Bacillus_anthracis_GCF_000832565_1_ASM83256v1_genomic.fna	GCF_000832565.1	Bacillus_anthracis_GCF_001683155_1_ASM168315v1_genomic.fna (99.9827)	B_anthracis_Ames_TYPE_STRAIN.fna (99.9796)	Bacillus_anthracis_GCF_001683155_1_ASM168315v1_genomic.fna (99.9827)	3	3	3	3	3	3	5505665	5505665	5505665	5505665	5505665	5505665	3	5230088	5505665	35.25	5230088	5230088	1	1	0	Absent (one or more cesABCD)	Present (all cya/lef/pagA)	Present	Present (all capABCDE)	Absent (one or more bpsABCDEFGHX)	Present	No Cry- or Cyt-encoding genes present	1
Bacillus_anthracis_GCF_000832585_1_ASM83258v1_genomic.fna	GCF_000832585.1	Bacillus_anthracis_GCF_001683155_1_ASM168315v1_genomic.fna (99.9822)	B_anthracis_Ames_TYPE_STRAIN.fna (99.9809)	Bacillus_anthracis_GCF_001683155_1_ASM168315v1_genomic.fna (99.9822)	2	2	2	2	2	2	5294803	5294803	5294803	5294803	5294803	5294803	2	5200082	5294803	35.35	5200082	5200082	1	1	0.06	Absent (one or more cesABCD)	Absent (one or more cya/lef/pagA)	Present	Present (all capABCDE)	Absent (one or more bpsABCDEFGHX)	Absent	No Cry- or Cyt-encoding genes present	1
Bacillus_anthracis_GCF_000832635_1_ASM83263v1_genomic.fna	GCF_000832635.1	Bacillus_anthracis_GCF_001683155_1_ASM168315v1_genomic.fna (99.9955)	B_anthracis_Ames_TYPE_STRAIN.fna (99.99)	Bacillus_anthracis_GCF_001683155_1_ASM168315v1_genomic.fna (99.9955)	2	2	2	2	2	2	5409120	5409120	5409120	5409120	5409120	5409120	2	5227496	5409120	35.28	5227496	5227496	1	1	0.37	Absent (one or more cesABCD)	Present (all cya/lef/pagA)	Present	Absent (one or more capABCDE)	Absent (one or more bpsABCDEFGHX)	Present	No Cry- or Cyt-encoding genes present	1
Bacillus_anthracis_GCF_000832665_1_ASM83266v1_genomic.fna	GCF_000832665.1	Bacillus_anthracis_GCF_001683155_1_ASM168315v1_genomic.fna (99.9844)	B_anthracis_Ames_TYPE_STRAIN.fna (99.9827)	Bacillus_anthracis_GCF_001683155_1_ASM168315v1_genomic.fna (99.9844)	3	3	3	3	3	3	5491185	5491185	5491185	5491185	5491185	5491185	3	5214671	5491185	35.23	5214671	5214671	1	1	0	Absent (one or more cesABCD)	Present (all cya/lef/pagA)	Present	Present (all capABCDE)	Absent (one or more bpsABCDEFGHX)	Present	No Cry- or Cyt-encoding genes present	2
Bacillus_anthracis_GCF_000832725_1_ASM83272v1_genomic.fna	GCF_000832725.1	Bacillus_anthracis_GCF_001683155_1_ASM168315v1_genomic.fna (99.9469)	B_anthracis_Ames_TYPE_STRAIN.fna (99.9471)	Bacillus_anthracis_GCF_001683155_1_ASM168315v1_genomic.fna (99.9471)	3	3	3	3	3	3	5487255	5487255	5487255	5487255	5487255	5487255	3	5210596	5487255	35.23	5210596	5210596	1	1	0	Absent (one or more cesABCD)	Present (all cya/lef/pagA)	Present	Present (all capABCDE)	Absent (one or more bpsABCDEFGHX)	Present	No Cry- or Cyt-encoding genes present	3
Bacillus_anthracis_GCF_000832745_1_ASM83274v1_genomic.fna	GCF_000832745.1	Bacillus_anthracis_GCF_001683155_1_ASM168315v1_genomic.fna (99.9558)	B_anthracis_Ames_TYPE_STRAIN.fna (99.9543)	Bacillus_anthracis_GCF_001683155_1_ASM168315v1_genomic.fna (99.9558)	3	3	3	3	3	3	5489869	5489869	5489869	5489869	5489869	5489869	3	5213209	5489869	35.23	5213209	5213209	1	1	0	Absent (one or more cesABCD)	Present (all cya/lef/pagA)	Present	Present (all capABCDE)	Absent (one or more bpsABCDEFGHX)	Present	No Cry- or Cyt-encoding genes present	3
Bacillus_anthracis_GCF_000832785_1_ASM83278v1_genomic.fna	GCF_000832785.1	Bacillus_anthracis_GCF_001683155_1_ASM168315v1_genomic.fna (99.9858)	B_anthracis_Ames_TYPE_STRAIN.fna (99.9848)	Bacillus_anthracis_GCF_001683155_1_ASM168315v1_genomic.fna (99.9858)	2	2	2	2	2	2	5410397	5410397	5410397	5410397	5410397	5410397	2	5228687	5410397	35.28	5228687	5228687	1	1	0	Absent (one or more cesABCD)	Present (all cya/lef/pagA)	Present	Absent (one or more capABCDE)	Absent (one or more bpsABCDEFGHX)	Present	No Cry- or Cyt-encoding genes present	2
Bacillus_anthracis_GCF_000832965_1_ASM83296v1_genomic.fna	GCF_000832965.1	Bacillus_anthracis_GCF_001683155_1_ASM168315v1_genomic.fna (99.9182)	B_anthracis_Ames_TYPE_STRAIN.fna (99.9147)	Bacillus_anthracis_GCF_001683155_1_ASM168315v1_genomic.fna (99.9246)	3	3	3	3	3	3	5601083	5601083	5601083	5601083	5601083	5601083	3	5321900	5601083	35.26	5321900	5321900	1	1	0	Absent (one or more cesABCD)	Present (all cya/lef/pagA)	Present	Present (all capABCDE)	Absent (one or more bpsABCDEFGHX)	Present	No Cry- or Cyt-encoding genes present	933
Bacillus_anthracis_GCF_000833065_1_ASM83306v1_genomic.fna	GCF_000833065.1	Bacillus_anthracis_GCF_001683155_1_ASM168315v1_genomic.fna (99.9919)	B_anthracis_Ames_TYPE_STRAIN.fna (99.9971)	Bacillus_anthracis_GCF_001683155_1_ASM168315v1_genomic.fna (99.992)	3	3	3	3	3	3	5503972	5503972	5503972	5503972	5503972	5503972	3	5227467	5503972	35.24	5227467	5227467	1	1	0	Absent (one or more cesABCD)	Present (all cya/lef/pagA)	Present	Present (all capABCDE)	Absent (one or more bpsABCDEFGHX)	Present	No Cry- or Cyt-encoding genes present	1
Bacillus_anthracis_GCF_000833125_1_ASM83312v1_genomic.fna	GCF_000833125.1	Bacillus_anthracis_GCF_001683155_1_ASM168315v1_genomic.fna (99.9731)	B_anthracis_Ames_TYPE_STRAIN.fna (99.969)	Bacillus_anthracis_GCF_001683155_1_ASM168315v1_genomic.fna (99.9768)	3	3	3	3	3	3	5505775	5505775	5505775	5505775	5505775	5505775	3	5229224	5505775	35.24	5229224	5229224	1	1	0	Absent (one or more cesABCD)	Present (all cya/lef/pagA)	Present	Present (all capABCDE)	Absent (one or more bpsABCDEFGHX)	Present	No Cry- or Cyt-encoding genes present	1
Bacillus_anthracis_GCF_000833275_1_ASM83327v1_genomic.fna	GCF_000833275.1	Bacillus_anthracis_GCF_001683155_1_ASM168315v1_genomic.fna (99.9826)	B_anthracis_Ames_TYPE_STRAIN.fna (99.9806)	Bacillus_anthracis_GCF_001683155_1_ASM168315v1_genomic.fna (99.9826)	3	3	3	3	3	3	5505298	5505298	5505298	5505298	5505298	5505298	3	5228731	5505298	35.24	5228731	5228731	1	1	0.11	Absent (one or more cesABCD)	Present (all cya/lef/pagA)	Present	Present (all capABCDE)	Absent (one or more bpsABCDEFGHX)	Present	No Cry- or Cyt-encoding genes present	1
Bacillus_anthracis_GCF_000875715_1_ASM87571v1_genomic.fna	GCF_000875715.1	Bacillus_anthracis_GCF_001683155_1_ASM168315v1_genomic.fna (99.9837)	B_anthracis_Ames_TYPE_STRAIN.fna (99.9828)	Bacillus_anthracis_GCF_001683155_1_ASM168315v1_genomic.fna (99.9837)	3	3	3	3	3	3	5477055	5477055	5477055	5477055	5477055	5477055	3	5200257	5477055	35.25	5200257	5200257	1	1	0	Absent (one or more cesABCD)	Present (all cya/lef/pagA)	Present	Present (all capABCDE)	Absent (one or more bpsABCDEFGHX)	Present	No Cry- or Cyt-encoding genes present	1
Bacillus_anthracis_GCF_000986915_1_BANT001_SEQ_3_ASM_1_genomic.fna	GCF_000986915.1	Bacillus_anthracis_GCF_001683155_1_ASM168315v1_genomic.fna (99.9837)	B_anthracis_Ames_TYPE_STRAIN.fna (99.9828)	Bacillus_anthracis_GCF_001683155_1_ASM168315v1_genomic.fna (99.9837)	32	21	18	15	13	11	5458264	5452851	5446904	5426867	5395588	5302047	32	1768573	5458264	35.11	1198122	579970	2	4	0	Absent (one or more cesABCD)	Present (all cya/lef/pagA)	Present	Present (all capABCDE)	Absent (one or more bpsABCDEFGHX)	Present	No Cry- or Cyt-encoding genes present	2
Bacillus_anthracis_GCF_000986935_1_BANT002_SEQ_3_ASM_1_genomic.fna	GCF_000986935.1	Bacillus_anthracis_GCF_001683155_1_ASM168315v1_genomic.fna (99.9858)	B_anthracis_Ames_TYPE_STRAIN.fna (99.9845)	Bacillus_anthracis_GCF_001683155_1_ASM168315v1_genomic.fna (99.9858)	26	21	18	16	14	13	5459872	5457658	5451660	5437417	5406176	5357470	26	1769618	5459872	35.11	1198078	306844	2	5	0	Absent (one or more cesABCD)	Present (all cya/lef/pagA)	Present	Present (all capABCDE)	Absent (one or more bpsABCDEFGHX)	Present	No Cry- or Cyt-encoding genes present	2
Bacillus_anthracis_GCF_001015005_1_ASM101500v1_genomic.fna	GCF_001015005.1	Bacillus_anthracis_GCF_001683155_1_ASM168315v1_genomic.fna (99.9925)	B_anthracis_Ames_TYPE_STRAIN.fna (99.9911)	Bacillus_anthracis_GCF_001683155_1_ASM168315v1_genomic.fna (99.9925)	124	124	124	100	55	33	5375137	5375137	5375137	5209791	4474167	3634957	124	372176	5375137	35.13	76756	41123	19	42	0	Absent (one or more cesABCD)	Absent (one or more cya/lef/pagA)	Absent	Present (all capABCDE)	Absent (one or more bpsABCDEFGHX)	Present	No Cry- or Cyt-encoding genes present	1
Bacillus_anthracis_GCF_001015025_1_ASM101502v1_genomic.fna	GCF_001015025.1	Bacillus_anthracis_GCF_001683155_1_ASM168315v1_genomic.fna (99.9937)	B_anthracis_Ames_TYPE_STRAIN.fna (99.992)	Bacillus_anthracis_GCF_001683155_1_ASM168315v1_genomic.fna (99.9937)	36	36	32	29	22	19	5449821	5449821	5436837	5417668	5312431	5194979	36	821102	5449821	35.1	401457	237667	5	10	0	Absent (one or more cesABCD)	Present (all cya/lef/pagA)	Present	Present (all capABCDE)	Absent (one or more bpsABCDEFGHX)	Present	No Cry- or Cyt-encoding genes present	1
Bacillus_anthracis_GCF_001029875_1_RIT_375_V1_genomic.fna	GCF_001029875.1	Bacillus_anthracis_GCF_001683155_1_ASM168315v1_genomic.fna (97.9507)	B_anthracis_Ames_TYPE_STRAIN.fna (97.9154)	Bacillus_anthracis_GCF_001683155_1_ASM168315v1_genomic.fna (97.9428)	62	53	45	43	36	29	5677918	5672362	5652844	5638181	5510934	5210416	62	781586	5677918	34.93	197704	121332	9	18	0	Absent (one or more cesABCD)	Absent (one or more cya/lef/pagA)	Absent	Absent (one or more capABCDE)	Absent (one or more bpsABCDEFGHX)	Absent	No Cry- or Cyt-encoding genes present	76
Bacillus_anthracis_GCF_001272985_1_BANT005_SEQ_1_ASM_1_genomic.fna	GCF_001272985.1	Bacillus_anthracis_GCF_001683155_1_ASM168315v1_genomic.fna (99.9841)	B_anthracis_Ames_TYPE_STRAIN.fna (99.9828)	Bacillus_anthracis_GCF_001683155_1_ASM168315v1_genomic.fna (99.9841)	36	24	21	18	16	13	5460829	5453632	5447744	5427745	5396467	5267273	36	1686950	5460829	35.11	1162096	288926	2	5	0	Absent (one or more cesABCD)	Present (all cya/lef/pagA)	Present	Present (all capABCDE)	Absent (one or more bpsABCDEFGHX)	Present	No Cry- or Cyt-encoding genes present	1
Bacillus_anthracis_GCF_001273005_1_BANT006_SEQ_1_ASM_1_genomic.fna	GCF_001273005.1	Bacillus_anthracis_GCF_001683155_1_ASM168315v1_genomic.fna (99.9873)	B_anthracis_Ames_TYPE_STRAIN.fna (99.9861)	Bacillus_anthracis_GCF_001683155_1_ASM168315v1_genomic.fna (99.9873)	28	23	21	18	16	13	5459421	5456106	5449870	5429875	5398490	5269392	28	1635799	5459421	35.11	1162128	289146	2	5	0	Absent (one or more cesABCD)	Present (all cya/lef/pagA)	Present	Present (all capABCDE)	Absent (one or more bpsABCDEFGHX)	Present	No Cry- or Cyt-encoding genes present	1
Bacillus_anthracis_GCF_001273025_1_BANT007_SEQ_1_ASM_1_genomic.fna	GCF_001273025.1	Bacillus_anthracis_GCF_001683155_1_ASM168315v1_genomic.fna (99.9862)	B_anthracis_Ames_TYPE_STRAIN.fna (99.9845)	Bacillus_anthracis_GCF_001683155_1_ASM168315v1_genomic.fna (99.9862)	32	24	21	18	16	13	5458454	5453552	5447554	5427479	5396174	5267223	32	1769045	5458454	35.11	1162010	289091	2	4	0	Absent (one or more cesABCD)	Present (all cya/lef/pagA)	Present	Present (all capABCDE)	Absent (one or more bpsABCDEFGHX)	Present	No Cry- or Cyt-encoding genes present	1
Bacillus_anthracis_GCF_001273045_1_BANT008_SEQ_1_ASM_1_genomic.fna	GCF_001273045.1	Bacillus_anthracis_GCF_001683155_1_ASM168315v1_genomic.fna (99.9875)	B_anthracis_Ames_TYPE_STRAIN.fna (99.9867)	Bacillus_anthracis_GCF_001683155_1_ASM168315v1_genomic.fna (99.9875)	31	24	21	18	15	12	5459622	5455414	5449416	5429419	5381654	5252591	31	1770074	5459622	35.11	1162223	290911	2	4	0	Absent (one or more cesABCD)	Present (all cya/lef/pagA)	Present	Present (all capABCDE)	Absent (one or more bpsABCDEFGHX)	Present	No Cry- or Cyt-encoding genes present	1
Bacillus_anthracis_GCF_001273065_1_BANT009_SEQ_1_ASM_1_genomic.fna	GCF_001273065.1	Bacillus_anthracis_GCF_001683155_1_ASM168315v1_genomic.fna (99.9873)	B_anthracis_Ames_TYPE_STRAIN.fna (99.9838)	Bacillus_anthracis_GCF_001683155_1_ASM168315v1_genomic.fna (99.9873)	69	62	54	46	36	32	5450605	5446433	5426880	5375169	5214827	5057287	69	378171	5450605	35.13	226774	99455	10	20	0	Absent (one or more cesABCD)	Present (all cya/lef/pagA)	Present	Present (all capABCDE)	Absent (one or more bpsABCDEFGHX)	Present	No Cry- or Cyt-encoding genes present	1
Bacillus_anthracis_GCF_001273085_1_BANT010_SEQ_1_ASM_1_genomic.fna	GCF_001273085.1	Bacillus_anthracis_GCF_001683155_1_ASM168315v1_genomic.fna (99.9833)	B_anthracis_Ames_TYPE_STRAIN.fna (99.9822)	Bacillus_anthracis_GCF_001683155_1_ASM168315v1_genomic.fna (99.9833)	41	33	30	26	24	21	5450989	5446531	5440533	5414645	5383367	5254297	41	1163764	5450989	35.12	332757	169842	5	10	0	Absent (one or more cesABCD)	Present (all cya/lef/pagA)	Present	Present (all capABCDE)	Absent (one or more bpsABCDEFGHX)	Present	No Cry- or Cyt-encoding genes present	1
Bacillus_anthracis_GCF_001273105_1_BANT012_SEQ_1_ASM_1_genomic.fna	GCF_001273105.1	Bacillus_anthracis_GCF_001683155_1_ASM168315v1_genomic.fna (99.983)	B_anthracis_Ames_TYPE_STRAIN.fna (99.982)	Bacillus_anthracis_GCF_001683155_1_ASM168315v1_genomic.fna (99.983)	36	27	24	21	19	15	5460763	5455453	5449455	5429383	5398078	5243825	36	1770197	5460763	35.11	765812	240030	3	6	0	Absent (one or more cesABCD)	Present (all cya/lef/pagA)	Present	Present (all capABCDE)	Absent (one or more bpsABCDEFGHX)	Present	No Cry- or Cyt-encoding genes present	1
Bacillus_anthracis_GCF_001273125_1_BANT013_SEQ_1_ASM_1_genomic.fna	GCF_001273125.1	Bacillus_anthracis_GCF_001683155_1_ASM168315v1_genomic.fna (99.9863)	B_anthracis_Ames_TYPE_STRAIN.fna (99.9848)	Bacillus_anthracis_GCF_001683155_1_ASM168315v1_genomic.fna (99.9863)	42	33	30	27	24	21	5458728	5453341	5447343	5427345	5381181	5252100	42	1162737	5458728	35.11	316575	169777	5	10	0	Absent (one or more cesABCD)	Present (all cya/lef/pagA)	Present	Present (all capABCDE)	Absent (one or more bpsABCDEFGHX)	Present	No Cry- or Cyt-encoding genes present	2
Bacillus_anthracis_GCF_001273145_1_BANT014_SEQ_1_ASM_1_genomic.fna	GCF_001273145.1	Bacillus_anthracis_GCF_001683155_1_ASM168315v1_genomic.fna (99.9863)	B_anthracis_Ames_TYPE_STRAIN.fna (99.9847)	Bacillus_anthracis_GCF_001683155_1_ASM168315v1_genomic.fna (99.9863)	116	51	48	43	30	23	5477942	5451262	5442503	5403995	5175070	4917686	116	970606	5477942	35.15	243731	133507	6	13	0	Absent (one or more cesABCD)	Present (all cya/lef/pagA)	Present	Present (all capABCDE)	Absent (one or more bpsABCDEFGHX)	Present	No Cry- or Cyt-encoding genes present	1
Bacillus_anthracis_GCF_001276995_1_BANT015_SEQ_1_ASM_1_genomic.fna	GCF_001276995.1	Bacillus_anthracis_GCF_001683155_1_ASM168315v1_genomic.fna (99.9926)	B_anthracis_Ames_TYPE_STRAIN.fna (99.9917)	Bacillus_anthracis_GCF_001683155_1_ASM168315v1_genomic.fna (99.9926)	28	23	20	17	15	13	5458030	5454731	5448733	5428658	5397353	5303801	28	1687296	5458030	35.11	1162204	325060	2	4	0	Absent (one or more cesABCD)	Present (all cya/lef/pagA)	Present	Present (all capABCDE)	Absent (one or more bpsABCDEFGHX)	Present	No Cry- or Cyt-encoding genes present	1
Bacillus_anthracis_GCF_001277085_1_BANT016_SEQ_1_ASM_1_genomic.fna	GCF_001277085.1	Bacillus_anthracis_GCF_001683155_1_ASM168315v1_genomic.fna (99.9809)	B_anthracis_Ames_TYPE_STRAIN.fna (99.979)	Bacillus_anthracis_GCF_001683155_1_ASM168315v1_genomic.fna (99.9809)	32	25	21	19	17	14	5454873	5451308	5444543	5430575	5399342	5270304	32	1636680	5454873	35.12	1161585	238462	2	5	0	Absent (one or more cesABCD)	Present (all cya/lef/pagA)	Present	Present (all capABCDE)	Absent (one or more bpsABCDEFGHX)	Present	No Cry- or Cyt-encoding genes present	1
Bacillus_anthracis_GCF_001277955_1_ASM127795v1_genomic.fna	GCF_001277955.1	Bacillus_anthracis_GCF_001683155_1_ASM168315v1_genomic.fna (99.9889)	B_anthracis_Ames_TYPE_STRAIN.fna (99.9907)	Bacillus_anthracis_GCF_001683155_1_ASM168315v1_genomic.fna (99.9889)	3	3	3	3	3	3	5503288	5503288	5503288	5503288	5503288	5503288	3	5226878	5503288	35.24	5226878	5226878	1	1	0.91	Absent (one or more cesABCD)	Present (all cya/lef/pagA)	Present	Present (all capABCDE)	Absent (one or more bpsABCDEFGHX)	Present	No Cry- or Cyt-encoding genes present	1
Bacillus_anthracis_GCF_001543225_1_ASM154322v1_genomic.fna	GCF_001543225.1	Bacillus_anthracis_GCF_001683155_1_ASM168315v1_genomic.fna (99.9926)	B_anthracis_Ames_TYPE_STRAIN.fna (99.9944)	Bacillus_anthracis_GCF_001683155_1_ASM168315v1_genomic.fna (99.9926)	3	3	3	3	3	3	5503446	5503446	5503446	5503446	5503446	5503446	3	5226939	5503446	35.24	5226939	5226939	1	1	1.85	Absent (one or more cesABCD)	Present (all cya/lef/pagA)	Present	Present (all capABCDE)	Absent (one or more bpsABCDEFGHX)	Present	No Cry- or Cyt-encoding genes present	1
Bacillus_anthracis_GCF_001654475_1_ASM165447v1_genomic.fna	GCF_001654475.1	Bacillus_anthracis_GCF_001683155_1_ASM168315v1_genomic.fna (99.9936)	B_anthracis_Ames_TYPE_STRAIN.fna (99.993)	Bacillus_anthracis_GCF_001683155_1_ASM168315v1_genomic.fna (99.9936)	3	3	3	3	3	3	5503799	5503799	5503799	5503799	5503799	5503799	3	5227292	5503799	35.24	5227292	5227292	1	1	1.53	Absent (one or more cesABCD)	Present (all cya/lef/pagA)	Present	Present (all capABCDE)	Absent (one or more bpsABCDEFGHX)	Present	No Cry- or Cyt-encoding genes present	1
Bacillus_anthracis_GCF_001677295_1_ASM167729v1_genomic.fna	GCF_001677295.1	Bacillus_anthracis_GCF_001683155_1_ASM168315v1_genomic.fna (99.9804)	B_anthracis_Ames_TYPE_STRAIN.fna (99.9648)	Bacillus_anthracis_GCF_001683155_1_ASM168315v1_genomic.fna (99.9804)	38	35	29	26	23	20	5461141	5458890	5440411	5420888	5376567	5235334	38	579918	5461141	35.09	354382	237210	7	11	63.67	Absent (one or more cesABCD)	Present (all cya/lef/pagA)	Present	Present (all capABCDE)	Absent (one or more bpsABCDEFGHX)	Present	No Cry- or Cyt-encoding genes present	1
Bacillus_anthracis_GCF_001677305_1_ASM167730v1_genomic.fna	GCF_001677305.1	Bacillus_anthracis_GCF_001683155_1_ASM168315v1_genomic.fna (99.9824)	B_anthracis_Ames_TYPE_STRAIN.fna (99.9807)	Bacillus_anthracis_GCF_001683155_1_ASM168315v1_genomic.fna (99.9824)	38	33	27	24	22	21	5458420	5454955	5438640	5419255	5388851	5340611	38	987529	5458420	35.09	401017	206875	5	10	34.39	Absent (one or more cesABCD)	Present (all cya/lef/pagA)	Present	Present (all capABCDE)	Absent (one or more bpsABCDEFGHX)	Present	No Cry- or Cyt-encoding genes present	1
Bacillus_anthracis_GCF_001683065_1_ASM168306v1_genomic.fna	GCF_001683065.1	Bacillus_anthracis_GCF_001683155_1_ASM168315v1_genomic.fna (99.9987)	B_anthracis_Ames_TYPE_STRAIN.fna (99.9926)	Bacillus_anthracis_GCF_001683155_1_ASM168315v1_genomic.fna (99.9987)	1	1	1	1	1	1	5227092	5227092	5227092	5227092	5227092	5227092	1	5227092	5227092	35.38	5227092	5227092	1	1	0	Absent (one or more cesABCD)	Absent (one or more cya/lef/pagA)	Absent	Absent (one or more capABCDE)	Absent (one or more bpsABCDEFGHX)	Absent	No Cry- or Cyt-encoding genes present	1
Bacillus_anthracis_GCF_001683095_1_ASM168309v1_genomic.fna	GCF_001683095.1	Bacillus_anthracis_GCF_001683155_1_ASM168315v1_genomic.fna (99.9991)	B_anthracis_Ames_TYPE_STRAIN.fna (99.9925)	Bacillus_anthracis_GCF_001683155_1_ASM168315v1_genomic.fna (99.9991)	1	1	1	1	1	1	5228660	5228660	5228660	5228660	5228660	5228660	1	5228660	5228660	35.38	5228660	5228660	1	1	0	Absent (one or more cesABCD)	Absent (one or more cya/lef/pagA)	Absent	Absent (one or more capABCDE)	Absent (one or more bpsABCDEFGHX)	Absent	No Cry- or Cyt-encoding genes present	1
Bacillus_anthracis_GCF_001683135_1_ASM168313v1_genomic.fna	GCF_001683135.1	Bacillus_anthracis_GCF_001683155_1_ASM168315v1_genomic.fna (99.9999)	B_anthracis_Ames_TYPE_STRAIN.fna (99.9933)	Bacillus_anthracis_GCF_001683155_1_ASM168315v1_genomic.fna (99.9999)	1	1	1	1	1	1	5228656	5228656	5228656	5228656	5228656	5228656	1	5228656	5228656	35.38	5228656	5228656	1	1	0	Absent (one or more cesABCD)	Absent (one or more cya/lef/pagA)	Absent	Absent (one or more capABCDE)	Absent (one or more bpsABCDEFGHX)	Absent	No Cry- or Cyt-encoding genes present	1
Bacillus_anthracis_GCF_001683155_1_ASM168315v1_genomic.fna	GCF_001683155.1	Bacillus_anthracis_GCF_001683155_1_ASM168315v1_genomic.fna (100)	B_anthracis_Ames_TYPE_STRAIN.fna (99.9933)	Bacillus_anthracis_GCF_001683155_1_ASM168315v1_genomic.fna (100)	1	1	1	1	1	1	5228657	5228657	5228657	5228657	5228657	5228657	1	5228657	5228657	35.38	5228657	5228657	1	1	0	Absent (one or more cesABCD)	Absent (one or more cya/lef/pagA)	Absent	Absent (one or more capABCDE)	Absent (one or more bpsABCDEFGHX)	Absent	No Cry- or Cyt-encoding genes present	1
Bacillus_anthracis_GCF_001683175_1_ASM168317v1_genomic.fna	GCF_001683175.1	Bacillus_anthracis_GCF_001683155_1_ASM168315v1_genomic.fna (99.9999)	B_anthracis_Ames_TYPE_STRAIN.fna (99.9933)	Bacillus_anthracis_GCF_001683155_1_ASM168315v1_genomic.fna (99.9999)	1	1	1	1	1	1	5228658	5228658	5228658	5228658	5228658	5228658	1	5228658	5228658	35.38	5228658	5228658	1	1	0	Absent (one or more cesABCD)	Absent (one or more cya/lef/pagA)	Absent	Absent (one or more capABCDE)	Absent (one or more bpsABCDEFGHX)	Absent	No Cry- or Cyt-encoding genes present	1
Bacillus_anthracis_GCF_001683195_1_ASM168319v1_genomic.fna	GCF_001683195.1	Bacillus_anthracis_GCF_001683155_1_ASM168315v1_genomic.fna (100)	B_anthracis_Ames_TYPE_STRAIN.fna (99.9934)	Bacillus_anthracis_GCF_001683155_1_ASM168315v1_genomic.fna (100)	1	1	1	1	1	1	5228656	5228656	5228656	5228656	5228656	5228656	1	5228656	5228656	35.38	5228656	5228656	1	1	0	Absent (one or more cesABCD)	Absent (one or more cya/lef/pagA)	Absent	Absent (one or more capABCDE)	Absent (one or more bpsABCDEFGHX)	Absent	No Cry- or Cyt-encoding genes present	1
Bacillus_anthracis_GCF_001683215_1_ASM168321v1_genomic.fna	GCF_001683215.1	Bacillus_anthracis_GCF_001683155_1_ASM168315v1_genomic.fna (99.9987)	B_anthracis_Ames_TYPE_STRAIN.fna (99.9926)	Bacillus_anthracis_GCF_001683155_1_ASM168315v1_genomic.fna (99.9987)	1	1	1	1	1	1	5227094	5227094	5227094	5227094	5227094	5227094	1	5227094	5227094	35.38	5227094	5227094	1	1	0	Absent (one or more cesABCD)	Absent (one or more cya/lef/pagA)	Absent	Absent (one or more capABCDE)	Absent (one or more bpsABCDEFGHX)	Absent	No Cry- or Cyt-encoding genes present	1
Bacillus_anthracis_GCF_001683235_1_ASM168323v1_genomic.fna	GCF_001683235.1	Bacillus_anthracis_GCF_001683155_1_ASM168315v1_genomic.fna (99.9987)	B_anthracis_Ames_TYPE_STRAIN.fna (99.9925)	Bacillus_anthracis_GCF_001683155_1_ASM168315v1_genomic.fna (99.9987)	1	1	1	1	1	1	5227091	5227091	5227091	5227091	5227091	5227091	1	5227091	5227091	35.38	5227091	5227091	1	1	0	Absent (one or more cesABCD)	Absent (one or more cya/lef/pagA)	Absent	Absent (one or more capABCDE)	Absent (one or more bpsABCDEFGHX)	Absent	No Cry- or Cyt-encoding genes present	1
Bacillus_anthracis_GCF_001683255_1_ASM168325v1_genomic.fna	GCF_001683255.1	Bacillus_anthracis_GCF_001683155_1_ASM168315v1_genomic.fna (99.9987)	B_anthracis_Ames_TYPE_STRAIN.fna (99.9926)	Bacillus_anthracis_GCF_001683155_1_ASM168315v1_genomic.fna (99.9987)	1	1	1	1	1	1	5227060	5227060	5227060	5227060	5227060	5227060	1	5227060	5227060	35.38	5227060	5227060	1	1	0	Absent (one or more cesABCD)	Absent (one or more cya/lef/pagA)	Absent	Absent (one or more capABCDE)	Absent (one or more bpsABCDEFGHX)	Absent	No Cry- or Cyt-encoding genes present	1
Bacillus_anthracis_GCF_001683275_1_ASM168327v1_genomic.fna	GCF_001683275.1	Bacillus_anthracis_GCF_001683155_1_ASM168315v1_genomic.fna (99.9987)	B_anthracis_Ames_TYPE_STRAIN.fna (99.9925)	Bacillus_anthracis_GCF_001683155_1_ASM168315v1_genomic.fna (99.9987)	1	1	1	1	1	1	5227090	5227090	5227090	5227090	5227090	5227090	1	5227090	5227090	35.38	5227090	5227090	1	1	0	Absent (one or more cesABCD)	Absent (one or more cya/lef/pagA)	Absent	Absent (one or more capABCDE)	Absent (one or more bpsABCDEFGHX)	Absent	No Cry- or Cyt-encoding genes present	1
Bacillus_anthracis_GCF_001683295_1_ASM168329v1_genomic.fna	GCF_001683295.1	Bacillus_anthracis_GCF_001683155_1_ASM168315v1_genomic.fna (99.9986)	B_anthracis_Ames_TYPE_STRAIN.fna (99.9924)	Bacillus_anthracis_GCF_001683155_1_ASM168315v1_genomic.fna (99.9986)	1	1	1	1	1	1	5227079	5227079	5227079	5227079	5227079	5227079	1	5227079	5227079	35.38	5227079	5227079	1	1	0	Absent (one or more cesABCD)	Absent (one or more cya/lef/pagA)	Absent	Absent (one or more capABCDE)	Absent (one or more bpsABCDEFGHX)	Absent	No Cry- or Cyt-encoding genes present	1
Bacillus_anthracis_GCF_001758315_1_ASM175831v1_genomic.fna	GCF_001758315.1	Bacillus_anthracis_GCF_001683155_1_ASM168315v1_genomic.fna (98.0165)	B_anthracis_Ames_TYPE_STRAIN.fna (98.0024)	Bacillus_anthracis_GCF_001683155_1_ASM168315v1_genomic.fna (98.0165)	390	286	212	164	73	14	5140560	5088761	4877058	4520405	3041614	1017773	390	125120	5140560	35.14	29785	16373	56	114	0	Absent (one or more cesABCD)	Absent (one or more cya/lef/pagA)	Absent	Absent (one or more capABCDE)	Absent (one or more bpsABCDEFGHX)	Absent	No Cry- or Cyt-encoding genes present	1799
Bacillus_anthracis_GCF_001835485_1_ASM183548v1_genomic.fna	GCF_001835485.1	Bacillus_anthracis_GCF_001683155_1_ASM168315v1_genomic.fna (99.9867)	B_anthracis_Ames_TYPE_STRAIN.fna (99.9849)	Bacillus_anthracis_GCF_001683155_1_ASM168315v1_genomic.fna (99.9867)	32	32	30	26	23	19	5351594	5351594	5345552	5320611	5273865	5119948	32	918710	5351594	35.13	455757	203979	4	8	0	Absent (one or more cesABCD)	Present (all cya/lef/pagA)	Present	Absent (one or more capABCDE)	Absent (one or more bpsABCDEFGHX)	Present	No Cry- or Cyt-encoding genes present	1
Bacillus_anthracis_GCF_001883885_1_ASM188388v1_genomic.fna	GCF_001883885.1	Bacillus_anthracis_GCF_001683155_1_ASM168315v1_genomic.fna (97.918)	B_anthracis_Ames_TYPE_STRAIN.fna (97.9549)	Bacillus_anthracis_GCF_001683155_1_ASM168315v1_genomic.fna (97.9164)	97	73	64	56	42	30	5459863	5450660	5430992	5374764	5133651	4734548	97	723773	5459863	35.05	157102	80986	9	21	0	Absent (one or more cesABCD)	Absent (one or more cya/lef/pagA)	Absent	Present (all capABCDE)	Absent (one or more bpsABCDEFGHX)	Absent	No Cry- or Cyt-encoding genes present	778
Bacillus_anthracis_GCF_001883895_1_ASM188389v1_genomic.fna	GCF_001883895.1	Bacillus_anthracis_GCF_001683155_1_ASM168315v1_genomic.fna (97.168)	B_anthracis_Ames_TYPE_STRAIN.fna (97.1567)	Bacillus_anthracis_GCF_001683155_1_ASM168315v1_genomic.fna (97.168)	108	81	65	57	42	29	5406008	5396004	5355471	5295691	5027494	4529285	108	479460	5406008	35.11	137538	92958	11	23	0	Absent (one or more cesABCD)	Absent (one or more cya/lef/pagA)	Absent	Absent (one or more capABCDE)	Absent (one or more bpsABCDEFGHX)	Absent	No Cry- or Cyt-encoding genes present	772
Bacillus_anthracis_GCF_001936375_1_ASM193637v1_genomic.fna	GCF_001936375.1	Bacillus_anthracis_GCF_001683155_1_ASM168315v1_genomic.fna (99.9547)	B_anthracis_Ames_TYPE_STRAIN.fna (99.9557)	Bacillus_anthracis_GCF_001683155_1_ASM168315v1_genomic.fna (99.9547)	3	3	3	3	3	3	5504043	5504043	5504043	5504043	5504043	5504043	3	5227565	5504043	35.24	5227565	5227565	1	1	0	Absent (one or more cesABCD)	Present (all cya/lef/pagA)	Present	Present (all capABCDE)	Absent (one or more bpsABCDEFGHX)	Present	No Cry- or Cyt-encoding genes present	3
Bacillus_anthracis_GCF_001990245_1_ASM199024v1_genomic.fna	GCF_001990245.1	Bacillus_anthracis_GCF_001683155_1_ASM168315v1_genomic.fna (99.9961)	B_anthracis_Ames_TYPE_STRAIN.fna (99.9899)	Bacillus_anthracis_GCF_001683155_1_ASM168315v1_genomic.fna (99.9961)	2	2	2	2	2	2	5410351	5410351	5410351	5410351	5410351	5410351	2	5228667	5410351	35.28	5228667	5228667	1	1	0	Absent (one or more cesABCD)	Present (all cya/lef/pagA)	Present	Absent (one or more capABCDE)	Absent (one or more bpsABCDEFGHX)	Present	No Cry- or Cyt-encoding genes present	1
Bacillus_anthracis_GCF_002007035_1_ASM200703v1_genomic.fna	GCF_002007035.1	Bacillus_anthracis_GCF_001683155_1_ASM168315v1_genomic.fna (99.9892)	B_anthracis_Ames_TYPE_STRAIN.fna (99.9835)	Bacillus_anthracis_GCF_001683155_1_ASM168315v1_genomic.fna (99.9892)	203	190	149	113	51	19	5401036	5393094	5269518	5006183	4065519	2900223	203	388626	5401036	35.28	63015	25339	16	51	0	Absent (one or more cesABCD)	Present (all cya/lef/pagA)	Present	Absent (one or more capABCDE)	Absent (one or more bpsABCDEFGHX)	Present	No Cry- or Cyt-encoding genes present	1*
Bacillus_anthracis_GCF_002019425_1_ASM201942v1_genomic.fna	GCF_002019425.1	Bacillus_anthracis_GCF_001683155_1_ASM168315v1_genomic.fna (99.9867)	B_anthracis_Ames_TYPE_STRAIN.fna (99.9856)	Bacillus_anthracis_GCF_001683155_1_ASM168315v1_genomic.fna (99.9867)	70	36	33	30	27	22	5366662	5351540	5346499	5326535	5279390	5074753	70	868617	5366662	35.15	320727	172301	6	12	0	Absent (one or more cesABCD)	Present (all cya/lef/pagA)	Present	Absent (one or more capABCDE)	Absent (one or more bpsABCDEFGHX)	Present	No Cry- or Cyt-encoding genes present	1
Bacillus_anthracis_GCF_002024565_1_ASM202456v1_genomic.fna	GCF_002024565.1	Bacillus_anthracis_GCF_001683155_1_ASM168315v1_genomic.fna (97.7266)	B_anthracis_Ames_TYPE_STRAIN.fna (97.7074)	Bacillus_anthracis_GCF_001683155_1_ASM168315v1_genomic.fna (97.7266)	66	66	53	50	40	31	5838097	5838097	5804723	5786433	5619345	5273257	66	405823	5838097	34.93	206622	115297	11	20	2.6	Absent (one or more cesABCD)	Absent (one or more cya/lef/pagA)	Absent	Absent (one or more capABCDE)	Absent (one or more bpsABCDEFGHX)	Absent	No Cry- or Cyt-encoding genes present	1987
Bacillus_anthracis_GCF_002025265_1_ASM202526v1_genomic.fna	GCF_002025265.1	Bacillus_anthracis_GCF_001683155_1_ASM168315v1_genomic.fna (99.9859)	B_anthracis_Ames_TYPE_STRAIN.fna (99.9851)	Bacillus_anthracis_GCF_001683155_1_ASM168315v1_genomic.fna (99.9859)	71	39	35	32	29	23	5366425	5351395	5342483	5322519	5275443	5046305	71	868617	5366425	35.15	313727	149780	6	13	0	Absent (one or more cesABCD)	Present (all cya/lef/pagA)	Present	Absent (one or more capABCDE)	Absent (one or more bpsABCDEFGHX)	Present	No Cry- or Cyt-encoding genes present	1
Bacillus_anthracis_GCF_002025275_1_ASM202527v1_genomic.fna	GCF_002025275.1	Bacillus_anthracis_GCF_001683155_1_ASM168315v1_genomic.fna (99.9871)	B_anthracis_Ames_TYPE_STRAIN.fna (99.9859)	Bacillus_anthracis_GCF_001683155_1_ASM168315v1_genomic.fna (99.9871)	73	41	38	35	31	24	5367274	5353423	5347732	5327768	5262788	5000771	73	868617	5367274	35.15	263353	160051	7	14	0	Absent (one or more cesABCD)	Present (all cya/lef/pagA)	Present	Absent (one or more capABCDE)	Absent (one or more bpsABCDEFGHX)	Present	No Cry- or Cyt-encoding genes present	1
Bacillus_anthracis_GCF_002025335_1_ASM202533v1_genomic.fna	GCF_002025335.1	Bacillus_anthracis_GCF_001683155_1_ASM168315v1_genomic.fna (99.9865)	B_anthracis_Ames_TYPE_STRAIN.fna (99.985)	Bacillus_anthracis_GCF_001683155_1_ASM168315v1_genomic.fna (99.9865)	87	33	30	27	23	18	5376990	5353181	5347695	5327731	5269954	5076369	87	1162316	5376990	35.18	729884	182820	3	8	0	Absent (one or more cesABCD)	Present (all cya/lef/pagA)	Present	Absent (one or more capABCDE)	Absent (one or more bpsABCDEFGHX)	Present	No Cry- or Cyt-encoding genes present	1
Bacillus_anthracis_GCF_002025345_1_ASM202534v1_genomic.fna	GCF_002025345.1	Bacillus_anthracis_GCF_001683155_1_ASM168315v1_genomic.fna (99.9896)	B_anthracis_Ames_TYPE_STRAIN.fna (99.9876)	Bacillus_anthracis_GCF_001683155_1_ASM168315v1_genomic.fna (99.9896)	71	36	34	31	28	23	5460424	5445665	5441486	5421520	5374377	5179542	71	868510	5460424	35.12	331561	147429	6	13	0	Absent (one or more cesABCD)	Present (all cya/lef/pagA)	Present	Present (all capABCDE)	Absent (one or more bpsABCDEFGHX)	Present	No Cry- or Cyt-encoding genes present	1
Bacillus_anthracis_GCF_002025375_1_ASM202537v1_genomic.fna	GCF_002025375.1	Bacillus_anthracis_GCF_001683155_1_ASM168315v1_genomic.fna (99.9892)	B_anthracis_Ames_TYPE_STRAIN.fna (99.9873)	Bacillus_anthracis_GCF_001683155_1_ASM168315v1_genomic.fna (99.9892)	89	35	33	30	25	22	5465360	5443984	5440406	5420440	5331137	5202112	89	868509	5465360	35.12	413677	159931	5	11	0	Absent (one or more cesABCD)	Present (all cya/lef/pagA)	Present	Present (all capABCDE)	Absent (one or more bpsABCDEFGHX)	Present	No Cry- or Cyt-encoding genes present	1
Bacillus_anthracis_GCF_002025395_1_ASM202539v1_genomic.fna	GCF_002025395.1	Bacillus_anthracis_GCF_001683155_1_ASM168315v1_genomic.fna (99.9853)	B_anthracis_Ames_TYPE_STRAIN.fna (99.984)	Bacillus_anthracis_GCF_001683155_1_ASM168315v1_genomic.fna (99.9853)	83	36	33	30	27	23	5372286	5352628	5347033	5327069	5279924	5101182	83	868617	5372286	35.16	287604	172301	6	12	0	Absent (one or more cesABCD)	Present (all cya/lef/pagA)	Present	Absent (one or more capABCDE)	Absent (one or more bpsABCDEFGHX)	Present	No Cry- or Cyt-encoding genes present	1
Bacillus_anthracis_GCF_002025415_1_ASM202541v1_genomic.fna	GCF_002025415.1	Bacillus_anthracis_GCF_001683155_1_ASM168315v1_genomic.fna (99.9886)	B_anthracis_Ames_TYPE_STRAIN.fna (99.979)	Bacillus_anthracis_GCF_001683155_1_ASM168315v1_genomic.fna (99.9886)	71	34	32	29	26	21	5459580	5443083	5438851	5418885	5371743	5157857	71	868510	5459580	35.12	331560	169633	6	11	0	Absent (one or more cesABCD)	Present (all cya/lef/pagA)	Present	Present (all capABCDE)	Absent (one or more bpsABCDEFGHX)	Present	No Cry- or Cyt-encoding genes present	1
Bacillus_anthracis_GCF_002025435_1_ASM202543v1_genomic.fna	GCF_002025435.1	Bacillus_anthracis_GCF_001683155_1_ASM168315v1_genomic.fna (99.989)	B_anthracis_Ames_TYPE_STRAIN.fna (99.9816)	Bacillus_anthracis_GCF_001683155_1_ASM168315v1_genomic.fna (99.989)	77	38	35	32	29	22	5461970	5443979	5438691	5418725	5371582	5099890	77	868509	5461970	35.12	331558	159931	6	11	0	Absent (one or more cesABCD)	Present (all cya/lef/pagA)	Present	Present (all capABCDE)	Absent (one or more bpsABCDEFGHX)	Present	No Cry- or Cyt-encoding genes present	1
Bacillus_anthracis_GCF_002025455_1_ASM202545v1_genomic.fna	GCF_002025455.1	Bacillus_anthracis_GCF_001683155_1_ASM168315v1_genomic.fna (99.9783)	B_anthracis_Ames_TYPE_STRAIN.fna (99.9793)	Bacillus_anthracis_GCF_001683155_1_ASM168315v1_genomic.fna (99.9783)	82	39	37	34	31	24	5461431	5442654	5438422	5418468	5371446	5106827	82	868509	5461431	35.12	331561	138042	6	13	0	Absent (one or more cesABCD)	Present (all cya/lef/pagA)	Present	Present (all capABCDE)	Absent (one or more bpsABCDEFGHX)	Present	No Cry- or Cyt-encoding genes present	1
Bacillus_anthracis_GCF_002208785_1_ASM220878v2_genomic.fna	GCF_002208785.1	Bacillus_anthracis_GCF_001683155_1_ASM168315v1_genomic.fna (99.9995)	B_anthracis_Ames_TYPE_STRAIN.fna (99.9941)	Bacillus_anthracis_GCF_001683155_1_ASM168315v1_genomic.fna (99.9995)	2	2	2	2	2	2	5410440	5410440	5410440	5410440	5410440	5410440	2	5228806	5410440	35.28	5228806	5228806	1	1	0	Absent (one or more cesABCD)	Present (all cya/lef/pagA)	Present	Absent (one or more capABCDE)	Absent (one or more bpsABCDEFGHX)	Present	No Cry- or Cyt-encoding genes present	1
Bacillus_anthracis_GCF_002233635_1_ASM223363v1_genomic.fna	GCF_002233635.1	Bacillus_anthracis_GCF_001683155_1_ASM168315v1_genomic.fna (99.9777)	B_anthracis_Ames_TYPE_STRAIN.fna (99.9758)	Bacillus_anthracis_GCF_001683155_1_ASM168315v1_genomic.fna (99.9777)	31	31	29	26	23	19	5450054	5450054	5446928	5426859	5379323	5225257	31	1768393	5450054	35.09	472345	239877	3	8	0	Absent (one or more cesABCD)	Present (all cya/lef/pagA)	Present	Absent (one or more capABCDE)	Absent (one or more bpsABCDEFGHX)	Present	No Cry- or Cyt-encoding genes present	1
Bacillus_anthracis_GCF_002277915_1_ASM227791v1_genomic.fna	GCF_002277915.1	Bacillus_anthracis_GCF_001683155_1_ASM168315v1_genomic.fna (99.9932)	B_anthracis_Ames_TYPE_STRAIN.fna (99.9915)	Bacillus_anthracis_GCF_001683155_1_ASM168315v1_genomic.fna (99.9932)	3	3	3	3	3	3	5546495	5546495	5546495	5546495	5546495	5546495	3	5245242	5546495	35.22	5245242	5245242	1	1	0	Absent (one or more cesABCD)	Present (all cya/lef/pagA)	Present	Present (all capABCDE)	Absent (one or more bpsABCDEFGHX)	Present	No Cry- or Cyt-encoding genes present	1
Bacillus_anthracis_GCF_002356575_1_ASM235657v1_genomic.fna	GCF_002356575.1	Bacillus_anthracis_GCF_001683155_1_ASM168315v1_genomic.fna (99.9948)	B_anthracis_Ames_TYPE_STRAIN.fna (99.9947)	Bacillus_anthracis_GCF_001683155_1_ASM168315v1_genomic.fna (99.9948)	3	3	3	3	3	3	5504652	5504652	5504652	5504652	5504652	5504652	3	5228065	5504652	35.25	5228065	5228065	1	1	0	Absent (one or more cesABCD)	Present (all cya/lef/pagA)	Present	Present (all capABCDE)	Absent (one or more bpsABCDEFGHX)	Present	No Cry- or Cyt-encoding genes present	1
Bacillus_anthracis_GCF_002525685_1_ASM252568v1_genomic.fna	GCF_002525685.1	Bacillus_anthracis_GCF_001683155_1_ASM168315v1_genomic.fna (99.9985)	B_anthracis_Ames_TYPE_STRAIN.fna (99.9928)	Bacillus_anthracis_GCF_001683155_1_ASM168315v1_genomic.fna (99.9985)	60	35	31	28	23	17	5362963	5351952	5346539	5326428	5240523	5008793	60	1052351	5362963	35.14	435896	204042	4	8	0	Absent (one or more cesABCD)	Present (all cya/lef/pagA)	Present	Absent (one or more capABCDE)	Absent (one or more bpsABCDEFGHX)	Present	No Cry- or Cyt-encoding genes present	1
Bacillus_anthracis_GCF_002525695_1_ASM252569v1_genomic.fna	GCF_002525695.1	Bacillus_anthracis_GCF_001683155_1_ASM168315v1_genomic.fna (99.9985)	B_anthracis_Ames_TYPE_STRAIN.fna (99.9929)	Bacillus_anthracis_GCF_001683155_1_ASM168315v1_genomic.fna (99.9985)	50	30	26	24	19	13	5345676	5336913	5331103	5319797	5233948	5009268	50	1687193	5345676	35.15	1052356	237869	2	5	0	Absent (one or more cesABCD)	Absent (one or more cya/lef/pagA)	Present	Absent (one or more capABCDE)	Absent (one or more bpsABCDEFGHX)	Present	No Cry- or Cyt-encoding genes present	1
Bacillus_anthracis_GCF_002525705_1_ASM252570v1_genomic.fna	GCF_002525705.1	Bacillus_anthracis_GCF_001683155_1_ASM168315v1_genomic.fna (99.9962)	B_anthracis_Ames_TYPE_STRAIN.fna (99.9909)	Bacillus_anthracis_GCF_001683155_1_ASM168315v1_genomic.fna (99.9962)	44	31	27	24	20	16	5358909	5352157	5345617	5325506	5253166	5075190	44	957178	5358909	35.14	729795	237869	4	7	0	Absent (one or more cesABCD)	Present (all cya/lef/pagA)	Present	Absent (one or more capABCDE)	Absent (one or more bpsABCDEFGHX)	Present	No Cry- or Cyt-encoding genes present	1
Bacillus_anthracis_GCF_002525715_1_ASM252571v1_genomic.fna	GCF_002525715.1	Bacillus_anthracis_GCF_001683155_1_ASM168315v1_genomic.fna (99.9983)	B_anthracis_Ames_TYPE_STRAIN.fna (99.9931)	Bacillus_anthracis_GCF_001683155_1_ASM168315v1_genomic.fna (99.9983)	69	38	34	30	25	18	5364310	5352392	5346246	5316938	5231033	4967844	69	730089	5364310	35.15	331476	165149	5	10	0	Absent (one or more cesABCD)	Present (all cya/lef/pagA)	Present	Absent (one or more capABCDE)	Absent (one or more bpsABCDEFGHX)	Present	No Cry- or Cyt-encoding genes present	1
Bacillus_anthracis_GCF_002525765_1_ASM252576v1_genomic.fna	GCF_002525765.1	Bacillus_anthracis_GCF_001683155_1_ASM168315v1_genomic.fna (99.9986)	B_anthracis_Ames_TYPE_STRAIN.fna (99.9934)	Bacillus_anthracis_GCF_001683155_1_ASM168315v1_genomic.fna (99.9986)	60	35	31	28	22	16	5354685	5344031	5338871	5318760	5215710	4991030	60	957177	5354685	35.15	511538	237869	4	8	0	Absent (one or more cesABCD)	Absent (one or more cya/lef/pagA)	Present	Absent (one or more capABCDE)	Absent (one or more bpsABCDEFGHX)	Present	No Cry- or Cyt-encoding genes present	1
Bacillus_anthracis_GCF_002525775_1_ASM252577v1_genomic.fna	GCF_002525775.1	Bacillus_anthracis_GCF_001683155_1_ASM168315v1_genomic.fna (99.9988)	B_anthracis_Ames_TYPE_STRAIN.fna (99.9935)	Bacillus_anthracis_GCF_001683155_1_ASM168315v1_genomic.fna (99.9988)	53	34	30	27	22	16	5357360	5349222	5343274	5323163	5237258	5010337	53	1038295	5357360	35.15	454397	204086	4	8	0	Absent (one or more cesABCD)	Absent (one or more cya/lef/pagA)	Present	Absent (one or more capABCDE)	Absent (one or more bpsABCDEFGHX)	Present	No Cry- or Cyt-encoding genes present	1
Bacillus_anthracis_GCF_002525785_1_ASM252578v1_genomic.fna	GCF_002525785.1	Bacillus_anthracis_GCF_001683155_1_ASM168315v1_genomic.fna (99.9992)	B_anthracis_Ames_TYPE_STRAIN.fna (99.9933)	Bacillus_anthracis_GCF_001683155_1_ASM168315v1_genomic.fna (99.9992)	50	33	29	27	22	16	5347571	5340013	5333464	5322158	5236253	5009332	50	1052293	5347571	35.15	482670	204084	4	8	0	Absent (one or more cesABCD)	Absent (one or more cya/lef/pagA)	Present	Absent (one or more capABCDE)	Absent (one or more bpsABCDEFGHX)	Present	No Cry- or Cyt-encoding genes present	1
Bacillus_anthracis_GCF_002550395_1_ASM255039v1_genomic.fna	GCF_002550395.1	Bacillus_anthracis_GCF_001683155_1_ASM168315v1_genomic.fna (94.8226)	B_tropicus_N24_TYPE_STRAIN.fna (96.0221)	Bacillus_cereus_GCF_002199805_1_ASM219980v1_genomic.fna (96.3576)	88	69	56	53	44	34	5382601	5374749	5342579	5319287	5156737	4771203	88	342002	5382601	35.24	139532	85330	13	24	4.76	Absent (one or more cesABCD)	Absent (one or more cya/lef/pagA)	Absent	Absent (one or more capABCDE)	Absent (one or more bpsABCDEFGHX)	Absent	No Cry- or Cyt-encoding genes present	2003
Bacillus_anthracis_GCF_002550475_1_ASM255047v1_genomic.fna	GCF_002550475.1	Bacillus_anthracis_GCF_001683155_1_ASM168315v1_genomic.fna (93.3652)	B_albus_N35-10-2_TYPE_STRAIN.fna (95.6426)	Bacillus_thuringiensis_GCF_002146655_1_ASM214665v1_genomic.fna (99.3874)	71	50	43	38	33	30	5561486	5553300	5533644	5499486	5423214	5319970	71	506818	5561486	35.11	214447	142872	9	18	5.95	Absent (one or more cesABCD)	Absent (one or more cya/lef/pagA)	Absent	Absent (one or more capABCDE)	Absent (one or more bpsABCDEFGHX)	Absent	No Cry- or Cyt-encoding genes present	1996
Bacillus_anthracis_GCF_002552535_1_ASM255253v1_genomic.fna	GCF_002552535.1	Bacillus_anthracis_GCF_001683155_1_ASM168315v1_genomic.fna (94.5629)	B_tropicus_N24_TYPE_STRAIN.fna (96.4962)	Bacillus_cereus_GCF_002199805_1_ASM219980v1_genomic.fna (95.5861)	84	64	53	50	42	34	5561922	5554067	5524132	5499214	5369282	5063601	84	707302	5561922	35.1	179976	78597	9	20	4.69	Absent (one or more cesABCD)	Absent (one or more cya/lef/pagA)	Absent	Absent (one or more capABCDE)	Absent (one or more bpsABCDEFGHX)	Absent	No Cry- or Cyt-encoding genes present	78
Bacillus_anthracis_GCF_002553265_1_ASM255326v1_genomic.fna	GCF_002553265.1	Bacillus_anthracis_GCF_001683155_1_ASM168315v1_genomic.fna (94.6128)	B_tropicus_N24_TYPE_STRAIN.fna (96.5408)	Bacillus_cereus_GCF_002199805_1_ASM219980v1_genomic.fna (95.6155)	87	61	52	45	37	27	5511319	5502973	5477088	5426006	5300074	4930147	87	549931	5511319	35.13	191071	125279	8	17	5.86	Absent (one or more cesABCD)	Absent (one or more cya/lef/pagA)	Absent	Absent (one or more capABCDE)	Absent (one or more bpsABCDEFGHX)	Absent	No Cry- or Cyt-encoding genes present	1999
Bacillus_anthracis_GCF_002558195_1_ASM255819v1_genomic.fna	GCF_002558195.1	Bacillus_anthracis_GCF_001683155_1_ASM168315v1_genomic.fna (94.7514)	B_tropicus_N24_TYPE_STRAIN.fna (96.6939)	Bacillus_cereus_GCF_002199805_1_ASM219980v1_genomic.fna (95.6554)	97	73	63	62	47	39	5173390	5164624	5132552	5125026	4872592	4586309	97	314800	5173390	35.24	126748	69281	12	27	5.08	Absent (one or more cesABCD)	Absent (one or more cya/lef/pagA)	Absent	Absent (one or more capABCDE)	Absent (one or more bpsABCDEFGHX)	Absent	No Cry- or Cyt-encoding genes present	2169
Bacillus_anthracis_GCF_002558675_1_ASM255867v1_genomic.fna	GCF_002558675.1	Bacillus_anthracis_GCF_001683155_1_ASM168315v1_genomic.fna (94.9058)	B_tropicus_N24_TYPE_STRAIN.fna (96.0069)	Bacillus_cereus_GCF_002199805_1_ASM219980v1_genomic.fna (96.3253)	674	100	49	47	39	34	5656892	5423290	5324524	5307364	5166376	4969576	674	491174	5656892	35.24	201036	77576	10	22	7.07	Absent (one or more cesABCD)	Absent (one or more cya/lef/pagA)	Absent	Absent (one or more capABCDE)	Absent (one or more bpsABCDEFGHX)	Absent	No Cry- or Cyt-encoding genes present	?
Bacillus_anthracis_GCF_002558905_1_ASM255890v1_genomic.fna	GCF_002558905.1	Bacillus_anthracis_GCF_001683155_1_ASM168315v1_genomic.fna (95.2068)	B_tropicus_N24_TYPE_STRAIN.fna (96.8118)	Bacillus_cereus_GCF_002199805_1_ASM219980v1_genomic.fna (96.07)	104	76	66	60	41	34	5526457	5515851	5487372	5447912	5125407	4871714	104	672211	5526457	35.06	158494	80214	11	23	6.55	Absent (one or more cesABCD)	Absent (one or more cya/lef/pagA)	Absent	Absent (one or more capABCDE)	Absent (one or more bpsABCDEFGHX)	Absent	No Cry- or Cyt-encoding genes present	1980
Bacillus_anthracis_GCF_002559375_1_ASM255937v1_genomic.fna	GCF_002559375.1	Bacillus_anthracis_GCF_001683155_1_ASM168315v1_genomic.fna (94.6561)	B_tropicus_N24_TYPE_STRAIN.fna (96.5089)	Bacillus_cereus_GCF_002199805_1_ASM219980v1_genomic.fna (95.6235)	71	48	42	39	35	31	5518723	5510193	5494520	5471878	5405737	5244942	71	630979	5518723	35.16	203973	101309	8	17	3.86	Absent (one or more cesABCD)	Absent (one or more cya/lef/pagA)	Absent	Absent (one or more capABCDE)	Absent (one or more bpsABCDEFGHX)	Absent	No Cry- or Cyt-encoding genes present	1945
Bacillus_anthracis_GCF_002559605_1_ASM255960v1_genomic.fna	GCF_002559605.1	Bacillus_anthracis_GCF_001683155_1_ASM168315v1_genomic.fna (94.8854)	B_tropicus_N24_TYPE_STRAIN.fna (96.0466)	Bacillus_cereus_GCF_002199805_1_ASM219980v1_genomic.fna (96.343)	117	63	52	48	38	31	5255555	5238382	5210750	5175020	5005555	4721799	117	368376	5255555	35.2	164082	98150	10	21	4.51	Absent (one or more cesABCD)	Absent (one or more cya/lef/pagA)	Absent	Absent (one or more capABCDE)	Absent (one or more bpsABCDEFGHX)	Absent	No Cry- or Cyt-encoding genes present	2165
Bacillus_anthracis_GCF_002559755_1_ASM255975v1_genomic.fna	GCF_002559755.1	Bacillus_anthracis_GCF_001683155_1_ASM168315v1_genomic.fna (94.7802)	B_tropicus_N24_TYPE_STRAIN.fna (96.0658)	Bacillus_cereus_GCF_002199805_1_ASM219980v1_genomic.fna (96.3488)	84	60	51	46	38	31	5260327	5250923	5223710	5188011	5053993	4780448	84	367621	5260327	35.24	169887	102030	10	20	3.71	Absent (one or more cesABCD)	Absent (one or more cya/lef/pagA)	Absent	Absent (one or more capABCDE)	Absent (one or more bpsABCDEFGHX)	Absent	No Cry- or Cyt-encoding genes present	?
Bacillus_anthracis_GCF_002559785_1_ASM255978v1_genomic.fna	GCF_002559785.1	Bacillus_anthracis_GCF_001683155_1_ASM168315v1_genomic.fna (93.3244)	B_albus_N35-10-2_TYPE_STRAIN.fna (97.9558)	Bacillus_thuringiensis_GCF_002146655_1_ASM214665v1_genomic.fna (95.6869)	136	102	81	77	56	41	5933195	5920263	5870235	5844265	5503854	4957790	136	537902	5933195	35.06	105843	62646	16	33	4.48	Absent (one or more cesABCD)	Absent (one or more cya/lef/pagA)	Absent	Absent (one or more capABCDE)	Absent (one or more bpsABCDEFGHX)	Absent	No Cry- or Cyt-encoding genes present	2168
Bacillus_anthracis_GCF_002560185_1_ASM256018v1_genomic.fna	GCF_002560185.1	Bacillus_anthracis_GCF_001683155_1_ASM168315v1_genomic.fna (94.81)	B_tropicus_N24_TYPE_STRAIN.fna (96.2334)	Bacillus_cereus_GCF_002199805_1_ASM219980v1_genomic.fna (95.4012)	64	45	36	35	31	25	5339997	5334165	5311277	5303621	5234582	5007920	64	584390	5339997	35.25	202080	142766	7	15	2.85	Absent (one or more cesABCD)	Absent (one or more cya/lef/pagA)	Absent	Absent (one or more capABCDE)	Absent (one or more bpsABCDEFGHX)	Absent	No Cry- or Cyt-encoding genes present	1997
Bacillus_anthracis_GCF_002560535_1_ASM256053v1_genomic.fna	GCF_002560535.1	Bacillus_anthracis_GCF_001683155_1_ASM168315v1_genomic.fna (94.8206)	B_tropicus_N24_TYPE_STRAIN.fna (96.1876)	Bacillus_cereus_GCF_002199805_1_ASM219980v1_genomic.fna (95.4888)	63	42	36	34	30	25	5300675	5292788	5277283	5264517	5192265	4997142	63	623926	5300675	35.21	259774	122767	7	14	8.68	Absent (one or more cesABCD)	Absent (one or more cya/lef/pagA)	Absent	Absent (one or more capABCDE)	Absent (one or more bpsABCDEFGHX)	Absent	No Cry- or Cyt-encoding genes present	2179
Bacillus_anthracis_GCF_002560675_1_ASM256067v1_genomic.fna	GCF_002560675.1	Bacillus_anthracis_GCF_001683155_1_ASM168315v1_genomic.fna (94.8824)	B_tropicus_N24_TYPE_STRAIN.fna (96.2247)	Bacillus_cereus_GCF_002199805_1_ASM219980v1_genomic.fna (95.417)	59	39	33	32	30	29	5261128	5253194	5234577	5226923	5196375	5148108	59	619941	5261128	35.26	255985	123289	6	15	5.82	Absent (one or more cesABCD)	Absent (one or more cya/lef/pagA)	Absent	Absent (one or more capABCDE)	Absent (one or more bpsABCDEFGHX)	Absent	No Cry- or Cyt-encoding genes present	2181
Bacillus_anthracis_GCF_002561055_1_ASM256105v1_genomic.fna	GCF_002561055.1	Bacillus_anthracis_GCF_001683155_1_ASM168315v1_genomic.fna (94.7652)	B_tropicus_N24_TYPE_STRAIN.fna (96.6378)	Bacillus_cereus_GCF_002199805_1_ASM219980v1_genomic.fna (95.6603)	58	36	32	31	27	25	5155840	5147004	5134154	5126590	5058374	4984974	58	555420	5155840	35.23	291806	143131	7	13	3.34	Absent (one or more cesABCD)	Absent (one or more cya/lef/pagA)	Absent	Absent (one or more capABCDE)	Absent (one or more bpsABCDEFGHX)	Absent	No Cry- or Cyt-encoding genes present	2174
Bacillus_anthracis_GCF_002561195_1_ASM256119v1_genomic.fna	GCF_002561195.1	Bacillus_anthracis_GCF_001683155_1_ASM168315v1_genomic.fna (94.7817)	B_tropicus_N24_TYPE_STRAIN.fna (96.7203)	Bacillus_cereus_GCF_002199805_1_ASM219980v1_genomic.fna (95.7194)	70	49	39	36	32	29	5595382	5587864	5558828	5534746	5466783	5368294	70	553234	5595382	34.91	209861	126517	8	17	4.13	Absent (one or more cesABCD)	Absent (one or more cya/lef/pagA)	Absent	Absent (one or more capABCDE)	Absent (one or more bpsABCDEFGHX)	Absent	No Cry- or Cyt-encoding genes present	2169
Bacillus_anthracis_GCF_002561395_1_ASM256139v1_genomic.fna	GCF_002561395.1	Bacillus_anthracis_GCF_001683155_1_ASM168315v1_genomic.fna (94.6295)	B_tropicus_N24_TYPE_STRAIN.fna (96.509)	Bacillus_cereus_GCF_002199805_1_ASM219980v1_genomic.fna (95.5608)	86	61	47	43	36	29	5527081	5518420	5484087	5451759	5332233	5094201	86	705652	5527081	35.14	207551	132608	9	17	9.48	Absent (one or more cesABCD)	Absent (one or more cya/lef/pagA)	Absent	Absent (one or more capABCDE)	Absent (one or more bpsABCDEFGHX)	Absent	No Cry- or Cyt-encoding genes present	78
Bacillus_anthracis_GCF_002561555_1_ASM256155v1_genomic.fna	GCF_002561555.1	Bacillus_anthracis_GCF_001683155_1_ASM168315v1_genomic.fna (94.59)	B_tropicus_N24_TYPE_STRAIN.fna (96.5328)	Bacillus_cereus_GCF_002199805_1_ASM219980v1_genomic.fna (95.5501)	84	62	53	48	34	28	5549660	5543130	5520458	5481642	5252900	5029372	84	566364	5549660	35.12	203846	108825	8	18	3.19	Absent (one or more cesABCD)	Absent (one or more cya/lef/pagA)	Absent	Absent (one or more capABCDE)	Absent (one or more bpsABCDEFGHX)	Absent	No Cry- or Cyt-encoding genes present	1999
Bacillus_anthracis_GCF_002561845_1_ASM256184v1_genomic.fna	GCF_002561845.1	Bacillus_anthracis_GCF_001683155_1_ASM168315v1_genomic.fna (94.5398)	B_tropicus_N24_TYPE_STRAIN.fna (96.5235)	Bacillus_cereus_GCF_002199805_1_ASM219980v1_genomic.fna (95.5077)	109	73	62	53	41	28	5640508	5625514	5594709	5532738	5338751	4828089	109	517906	5640508	35.11	216495	93851	10	20	3.76	Absent (one or more cesABCD)	Absent (one or more cya/lef/pagA)	Absent	Absent (one or more capABCDE)	Absent (one or more bpsABCDEFGHX)	Absent	No Cry- or Cyt-encoding genes present	78
Bacillus_anthracis_GCF_002563115_1_ASM256311v1_genomic.fna	GCF_002563115.1	Bacillus_anthracis_GCF_001683155_1_ASM168315v1_genomic.fna (94.5687)	B_tropicus_N24_TYPE_STRAIN.fna (96.4997)	Bacillus_cereus_GCF_002199805_1_ASM219980v1_genomic.fna (95.5208)	429	64	58	54	43	28	5676206	5565599	5548571	5517475	5340685	4796705	429	424901	5676206	35.1	175830	101380	11	21	4.02	Absent (one or more cesABCD)	Absent (one or more cya/lef/pagA)	Absent	Absent (one or more capABCDE)	Absent (one or more bpsABCDEFGHX)	Absent	No Cry- or Cyt-encoding genes present	2001
Bacillus_anthracis_GCF_002564895_1_ASM256489v1_genomic.fna	GCF_002564895.1	Bacillus_anthracis_GCF_001683155_1_ASM168315v1_genomic.fna (94.661)	B_tropicus_N24_TYPE_STRAIN.fna (96.5723)	Bacillus_cereus_GCF_002199805_1_ASM219980v1_genomic.fna (95.6193)	124	102	82	73	58	40	5529343	5520128	5471416	5411684	5175875	4479736	124	307593	5529343	35.12	99882	63566	17	35	3.33	Absent (one or more cesABCD)	Absent (one or more cya/lef/pagA)	Absent	Absent (one or more capABCDE)	Absent (one or more bpsABCDEFGHX)	Absent	No Cry- or Cyt-encoding genes present	78
Bacillus_anthracis_GCF_002566085_1_ASM256608v1_genomic.fna	GCF_002566085.1	Bacillus_anthracis_GCF_001683155_1_ASM168315v1_genomic.fna (94.6017)	B_tropicus_N24_TYPE_STRAIN.fna (96.4945)	Bacillus_cereus_GCF_002199805_1_ASM219980v1_genomic.fna (95.5949)	120	78	71	65	49	38	5738003	5721460	5700807	5658131	5388327	5012052	120	477550	5738003	34.92	132672	76376	13	27	2.93	Absent (one or more cesABCD)	Absent (one or more cya/lef/pagA)	Absent	Absent (one or more capABCDE)	Absent (one or more bpsABCDEFGHX)	Absent	No Cry- or Cyt-encoding genes present	2001
Bacillus_anthracis_GCF_002566425_1_ASM256642v1_genomic.fna	GCF_002566425.1	Bacillus_anthracis_GCF_001683155_1_ASM168315v1_genomic.fna (94.2924)	B_anthracis_Ames_TYPE_STRAIN.fna (94.3114)	Bacillus_cereus_GCF_002567135_1_ASM256713v1_genomic.fna (95.5644)	330	243	177	141	72	34	5915630	5874949	5695192	5415323	4276995	2958505	330	262727	5915630	34.91	50579	22687	34	79	13.91	Absent (one or more cesABCD)	Absent (one or more cya/lef/pagA)	Absent	Absent (one or more capABCDE)	Absent (one or more bpsABCDEFGHX)	Absent	No Cry- or Cyt-encoding genes present	1766
Bacillus_anthracis_GCF_002567055_1_ASM256705v1_genomic.fna	GCF_002567055.1	Bacillus_anthracis_GCF_001683155_1_ASM168315v1_genomic.fna (94.5982)	B_tropicus_N24_TYPE_STRAIN.fna (96.5131)	Bacillus_cereus_GCF_002199805_1_ASM219980v1_genomic.fna (95.6178)	75	47	42	39	31	26	5551151	5541066	5526930	5503315	5370610	5165405	75	654491	5551151	35.14	321348	125256	6	14	2.31	Absent (one or more cesABCD)	Absent (one or more cya/lef/pagA)	Absent	Absent (one or more capABCDE)	Absent (one or more bpsABCDEFGHX)	Absent	No Cry- or Cyt-encoding genes present	1999
Bacillus_anthracis_GCF_002567755_1_ASM256775v1_genomic.fna	GCF_002567755.1	Bacillus_anthracis_GCF_001683155_1_ASM168315v1_genomic.fna (94.8279)	B_tropicus_N24_TYPE_STRAIN.fna (96.2629)	Bacillus_cereus_GCF_002199805_1_ASM219980v1_genomic.fna (95.4839)	68	48	41	39	36	32	5266565	5258592	5240430	5227216	5174534	4998924	68	433055	5266565	35.22	207035	95069	9	18	2.92	Absent (one or more cesABCD)	Absent (one or more cya/lef/pagA)	Absent	Absent (one or more capABCDE)	Absent (one or more bpsABCDEFGHX)	Absent	No Cry- or Cyt-encoding genes present	1997
Bacillus_anthracis_GCF_002570225_1_ASM257022v1_genomic.fna	GCF_002570225.1	Bacillus_anthracis_GCF_001683155_1_ASM168315v1_genomic.fna (98.6655)	B_anthracis_Ames_TYPE_STRAIN.fna (98.6454)	Bacillus_anthracis_GCF_001683155_1_ASM168315v1_genomic.fna (98.6655)	159	123	96	87	64	40	5544905	5531079	5466561	5393408	4989970	4129515	159	324118	5544905	35.05	89373	48423	20	41	2.43	Absent (one or more cesABCD)	Absent (one or more cya/lef/pagA)	Absent	Absent (one or more capABCDE)	Absent (one or more bpsABCDEFGHX)	Absent	No Cry- or Cyt-encoding genes present	1887
Bacillus_anthracis_GCF_002570575_1_ASM257057v1_genomic.fna	GCF_002570575.1	Bacillus_anthracis_GCF_001683155_1_ASM168315v1_genomic.fna (94.5279)	B_tropicus_N24_TYPE_STRAIN.fna (96.5571)	Bacillus_cereus_GCF_002199805_1_ASM219980v1_genomic.fna (95.5547)	81	60	48	41	34	26	5543175	5535308	5505461	5451431	5340285	5058696	81	643724	5543175	35.15	217510	125108	7	15	3.95	Absent (one or more cesABCD)	Absent (one or more cya/lef/pagA)	Absent	Absent (one or more capABCDE)	Absent (one or more bpsABCDEFGHX)	Absent	No Cry- or Cyt-encoding genes present	78
Bacillus_anthracis_GCF_002570775_1_ASM257077v1_genomic.fna	GCF_002570775.1	Bacillus_anthracis_GCF_001683155_1_ASM168315v1_genomic.fna (94.651)	B_tropicus_N24_TYPE_STRAIN.fna (96.6265)	Bacillus_cereus_GCF_002199805_1_ASM219980v1_genomic.fna (95.6044)	109	73	61	55	47	31	5499637	5485953	5450787	5411942	5272180	4654071	109	414291	5499637	35.11	187597	76591	11	23	3.82	Absent (one or more cesABCD)	Absent (one or more cya/lef/pagA)	Absent	Absent (one or more capABCDE)	Absent (one or more bpsABCDEFGHX)	Absent	No Cry- or Cyt-encoding genes present	1170
Bacillus_anthracis_GCF_002571055_1_ASM257105v1_genomic.fna	GCF_002571055.1	Bacillus_anthracis_GCF_001683155_1_ASM168315v1_genomic.fna (94.753)	B_tropicus_N24_TYPE_STRAIN.fna (96.6745)	Bacillus_cereus_GCF_002199805_1_ASM219980v1_genomic.fna (95.744)	62	41	34	32	28	26	5137688	5130494	5114345	5101759	5034388	4944272	62	794243	5137688	35.29	343947	130115	6	13	2.02	Absent (one or more cesABCD)	Absent (one or more cya/lef/pagA)	Absent	Absent (one or more capABCDE)	Absent (one or more bpsABCDEFGHX)	Absent	No Cry- or Cyt-encoding genes present	2173
Bacillus_anthracis_GCF_002574185_1_ASM257418v1_genomic.fna	GCF_002574185.1	Bacillus_anthracis_GCF_001683155_1_ASM168315v1_genomic.fna (94.7896)	B_tropicus_N24_TYPE_STRAIN.fna (96.7134)	Bacillus_cereus_GCF_002199805_1_ASM219980v1_genomic.fna (95.6714)	55	36	30	28	24	22	5137548	5131144	5112280	5095044	5035944	4950524	55	479061	5137548	35.23	291827	182366	7	13	2.76	Absent (one or more cesABCD)	Absent (one or more cya/lef/pagA)	Absent	Absent (one or more capABCDE)	Absent (one or more bpsABCDEFGHX)	Absent	No Cry- or Cyt-encoding genes present	2174
Bacillus_anthracis_GCF_002574215_1_ASM257421v1_genomic.fna	GCF_002574215.1	Bacillus_anthracis_GCF_001683155_1_ASM168315v1_genomic.fna (93.6607)	B_tropicus_N24_TYPE_STRAIN.fna (93.9091)	Bacillus_anthracis_GCF_002574215_1_ASM257421v1_genomic.fna (100)	163	127	98	88	54	36	5104950	5091372	5030361	4956633	4334111	3686102	163	244312	5104950	35.05	80927	48256	19	39	5.43	Absent (one or more cesABCD)	Absent (one or more cya/lef/pagA)	Absent	Absent (one or more capABCDE)	Absent (one or more bpsABCDEFGHX)	Absent	No Cry- or Cyt-encoding genes present	2183
Bacillus_anthracis_GCF_002574755_1_ASM257475v1_genomic.fna	GCF_002574755.1	Bacillus_anthracis_GCF_001683155_1_ASM168315v1_genomic.fna (94.6019)	B_tropicus_N24_TYPE_STRAIN.fna (96.5577)	Bacillus_cereus_GCF_002199805_1_ASM219980v1_genomic.fna (95.5713)	325	245	174	142	70	23	5489482	5454173	5257610	5020557	3854388	2259207	325	220192	5489482	35.13	40378	22018	34	82	6.67	Absent (one or more cesABCD)	Absent (one or more cya/lef/pagA)	Absent	Absent (one or more capABCDE)	Absent (one or more bpsABCDEFGHX)	Absent	No Cry- or Cyt-encoding genes present	2160
Bacillus_anthracis_GCF_002575885_1_ASM257588v1_genomic.fna	GCF_002575885.1	Bacillus_anthracis_GCF_001683155_1_ASM168315v1_genomic.fna (94.6028)	B_tropicus_N24_TYPE_STRAIN.fna (96.5364)	Bacillus_cereus_GCF_002199805_1_ASM219980v1_genomic.fna (95.6081)	110	90	81	73	55	41	5560495	5550550	5524697	5460811	5171192	4668865	110	320559	5560495	35.08	101287	63961	16	33	5.31	Absent (one or more cesABCD)	Absent (one or more cya/lef/pagA)	Absent	Absent (one or more capABCDE)	Absent (one or more bpsABCDEFGHX)	Absent	No Cry- or Cyt-encoding genes present	1999
Bacillus_anthracis_GCF_002576295_1_ASM257629v1_genomic.fna	GCF_002576295.1	Bacillus_anthracis_GCF_001683155_1_ASM168315v1_genomic.fna (94.8122)	B_paranthracis_MN5_TYPE_STRAIN.fna (96.0181)	Bacillus_cereus_GCF_002199805_1_ASM219980v1_genomic.fna (96.3085)	113	73	61	57	49	38	5431234	5415275	5383984	5352065	5216448	4823258	113	348925	5431234	35.19	135680	80843	13	26	4.58	Absent (one or more cesABCD)	Absent (one or more cya/lef/pagA)	Absent	Absent (one or more capABCDE)	Absent (one or more bpsABCDEFGHX)	Absent	No Cry- or Cyt-encoding genes present	?
Bacillus_anthracis_GCF_002576945_1_ASM257694v1_genomic.fna	GCF_002576945.1	Bacillus_anthracis_GCF_001683155_1_ASM168315v1_genomic.fna (94.7867)	B_tropicus_N24_TYPE_STRAIN.fna (96.6885)	Bacillus_cereus_GCF_002199805_1_ASM219980v1_genomic.fna (95.6169)	70	46	40	38	34	28	5101820	5093632	5073847	5059389	4999995	4793912	70	458995	5101820	35.27	179059	105407	8	17	2.78	Absent (one or more cesABCD)	Absent (one or more cya/lef/pagA)	Absent	Absent (one or more capABCDE)	Absent (one or more bpsABCDEFGHX)	Absent	No Cry- or Cyt-encoding genes present	2169
Bacillus_anthracis_GCF_002577275_1_ASM257727v1_genomic.fna	GCF_002577275.1	Bacillus_anthracis_GCF_001683155_1_ASM168315v1_genomic.fna (94.7384)	B_tropicus_N24_TYPE_STRAIN.fna (96.6316)	Bacillus_cereus_GCF_002199805_1_ASM219980v1_genomic.fna (95.73)	436	54	42	38	33	30	5254600	5137743	5111210	5081326	4995048	4879742	436	596354	5254600	35.27	172462	109300	9	19	8.28	Absent (one or more cesABCD)	Absent (one or more cya/lef/pagA)	Absent	Absent (one or more capABCDE)	Absent (one or more bpsABCDEFGHX)	Absent	No Cry- or Cyt-encoding genes present	2164
Bacillus_anthracis_GCF_002577475_1_ASM257747v1_genomic.fna	GCF_002577475.1	Bacillus_anthracis_GCF_001683155_1_ASM168315v1_genomic.fna (94.676)	B_tropicus_N24_TYPE_STRAIN.fna (96.663)	Bacillus_cereus_GCF_002199805_1_ASM219980v1_genomic.fna (95.6906)	63	37	33	31	28	23	5166907	5156705	5143782	5126389	5079832	4888895	63	706953	5166907	35.29	348377	143185	5	11	2.46	Absent (one or more cesABCD)	Absent (one or more cya/lef/pagA)	Absent	Absent (one or more capABCDE)	Absent (one or more bpsABCDEFGHX)	Absent	No Cry- or Cyt-encoding genes present	2172
Bacillus_anthracis_GCF_002583575_1_ASM258357v1_genomic.fna	GCF_002583575.1	Bacillus_anthracis_GCF_001683155_1_ASM168315v1_genomic.fna (95.0241)	B_pacificus_EB422_TYPE_STRAIN.fna (96.9409)	Bacillus_cereus_GCF_002199805_1_ASM219980v1_genomic.fna (96.1539)	166	130	99	87	64	36	5713094	5696621	5621962	5531990	5153677	4161543	166	317560	5713094	35.04	104682	47134	18	39	3.29	Absent (one or more cesABCD)	Absent (one or more cya/lef/pagA)	Absent	Absent (one or more capABCDE)	Absent (one or more bpsABCDEFGHX)	Absent	No Cry- or Cyt-encoding genes present	2153
Bacillus_anthracis_GCF_002584475_1_ASM258447v1_genomic.fna	GCF_002584475.1	Bacillus_anthracis_GCF_001683155_1_ASM168315v1_genomic.fna (94.8356)	B_tropicus_N24_TYPE_STRAIN.fna (96.7066)	Bacillus_cereus_GCF_002199805_1_ASM219980v1_genomic.fna (95.6661)	96	72	60	52	45	33	5126174	5115151	5075527	5013240	4904453	4463050	96	426354	5126174	35.23	136369	77224	12	24	6.89	Absent (one or more cesABCD)	Absent (one or more cya/lef/pagA)	Absent	Absent (one or more capABCDE)	Absent (one or more bpsABCDEFGHX)	Absent	No Cry- or Cyt-encoding genes present	1998
Bacillus_anthracis_GCF_002584485_1_ASM258448v1_genomic.fna	GCF_002584485.1	Bacillus_anthracis_GCF_001683155_1_ASM168315v1_genomic.fna (94.5276)	B_tropicus_N24_TYPE_STRAIN.fna (96.4844)	Bacillus_cereus_GCF_002199805_1_ASM219980v1_genomic.fna (95.6208)	104	80	64	62	46	36	5633331	5624653	5593254	5575962	5314914	4951109	104	706323	5633331	35.11	143112	71636	11	24	5.82	Absent (one or more cesABCD)	Absent (one or more cya/lef/pagA)	Absent	Absent (one or more capABCDE)	Absent (one or more bpsABCDEFGHX)	Absent	No Cry- or Cyt-encoding genes present	2001
Bacillus_anthracis_GCF_002584885_1_ASM258488v1_genomic.fna	GCF_002584885.1	Bacillus_anthracis_GCF_001683155_1_ASM168315v1_genomic.fna (94.8041)	B_tropicus_N24_TYPE_STRAIN.fna (96.2121)	Bacillus_cereus_GCF_002199805_1_ASM219980v1_genomic.fna (95.4782)	72	46	40	36	34	29	5494528	5485962	5469674	5442148	5409834	5191131	72	541649	5494528	35.18	223674	113023	8	16	2.98	Absent (one or more cesABCD)	Absent (one or more cya/lef/pagA)	Absent	Absent (one or more capABCDE)	Absent (one or more bpsABCDEFGHX)	Absent	No Cry- or Cyt-encoding genes present	1997
Bacillus_anthracis_GCF_002585175_1_ASM258517v1_genomic.fna	GCF_002585175.1	Bacillus_anthracis_GCF_001683155_1_ASM168315v1_genomic.fna (94.5652)	B_tropicus_N24_TYPE_STRAIN.fna (96.5587)	Bacillus_cereus_GCF_002199805_1_ASM219980v1_genomic.fna (95.5853)	134	106	85	75	59	43	5520932	5507645	5450161	5373398	5107507	4571005	134	314045	5520932	35.14	104137	59276	18	36	4.96	Absent (one or more cesABCD)	Absent (one or more cya/lef/pagA)	Absent	Absent (one or more capABCDE)	Absent (one or more bpsABCDEFGHX)	Absent	No Cry- or Cyt-encoding genes present	1945
Bacillus_anthracis_GCF_002896575_1_ASM289657v1_genomic.fna	GCF_002896575.1	Bacillus_anthracis_GCF_001683155_1_ASM168315v1_genomic.fna (99.9868)	B_anthracis_Ames_TYPE_STRAIN.fna (99.9704)	Bacillus_anthracis_GCF_001683155_1_ASM168315v1_genomic.fna (99.9868)	79	47	37	34	30	21	5487715	5465209	5446434	5426993	5365734	5020221	79	937571	5487715	35.18	548286	132866	4	11	0.24	Absent (one or more cesABCD)	Present (all cya/lef/pagA)	Present	Present (all capABCDE)	Absent (one or more bpsABCDEFGHX)	Present	No Cry- or Cyt-encoding genes present	1
Bacillus_anthracis_GCF_002896585_1_ASM289658v1_genomic.fna	GCF_002896585.1	Bacillus_anthracis_GCF_001683155_1_ASM168315v1_genomic.fna (99.9879)	B_anthracis_Ames_TYPE_STRAIN.fna (99.9869)	Bacillus_anthracis_GCF_001683155_1_ASM168315v1_genomic.fna (99.9879)	31	26	23	20	17	13	5456944	5453011	5445855	5425477	5369499	5190677	31	1161706	5456944	35.11	935843	263219	3	5	0	Absent (one or more cesABCD)	Present (all cya/lef/pagA)	Present	Present (all capABCDE)	Absent (one or more bpsABCDEFGHX)	Present	No Cry- or Cyt-encoding genes present	1
Bacillus_anthracis_GCF_002896595_1_ASM289659v1_genomic.fna	GCF_002896595.1	Bacillus_anthracis_GCF_001683155_1_ASM168315v1_genomic.fna (99.9886)	B_anthracis_Ames_TYPE_STRAIN.fna (99.9874)	Bacillus_anthracis_GCF_001683155_1_ASM168315v1_genomic.fna (99.9886)	34	28	25	22	19	15	5457344	5452961	5446283	5426856	5370747	5191689	34	1039657	5457344	35.11	634070	239940	4	7	0	Absent (one or more cesABCD)	Present (all cya/lef/pagA)	Present	Present (all capABCDE)	Absent (one or more bpsABCDEFGHX)	Present	No Cry- or Cyt-encoding genes present	1
Bacillus_anthracis_GCF_002896635_1_ASM289663v1_genomic.fna	GCF_002896635.1	Bacillus_anthracis_GCF_001683155_1_ASM168315v1_genomic.fna (99.9889)	B_anthracis_Ames_TYPE_STRAIN.fna (99.9869)	Bacillus_anthracis_GCF_001683155_1_ASM168315v1_genomic.fna (99.9889)	39	30	26	23	19	15	5455552	5448951	5442341	5422224	5350915	5172413	39	1161727	5455552	35.11	869458	263194	3	6	0	Absent (one or more cesABCD)	Present (all cya/lef/pagA)	Present	Present (all capABCDE)	Absent (one or more bpsABCDEFGHX)	Present	No Cry- or Cyt-encoding genes present	1
Bacillus_anthracis_GCF_002896655_1_ASM289665v1_genomic.fna	GCF_002896655.1	Bacillus_anthracis_GCF_001683155_1_ASM168315v1_genomic.fna (99.9894)	B_anthracis_Ames_TYPE_STRAIN.fna (99.9894)	Bacillus_anthracis_GCF_001683155_1_ASM168315v1_genomic.fna (99.9894)	28	23	21	18	16	13	5458173	5454561	5448552	5429124	5397877	5268956	28	1162128	5458173	35.11	935978	438536	3	5	0.13	Absent (one or more cesABCD)	Present (all cya/lef/pagA)	Present	Present (all capABCDE)	Absent (one or more bpsABCDEFGHX)	Present	No Cry- or Cyt-encoding genes present	1
Bacillus_anthracis_GCF_002896665_1_ASM289666v1_genomic.fna	GCF_002896665.1	Bacillus_anthracis_GCF_001683155_1_ASM168315v1_genomic.fna (99.9705)	B_anthracis_Ames_TYPE_STRAIN.fna (99.9691)	Bacillus_anthracis_GCF_001683155_1_ASM168315v1_genomic.fna (99.9705)	104	73	61	54	40	23	5479113	5456800	5432157	5378090	5146386	4502466	104	936124	5479113	35.16	204688	82991	6	17	0.53	Absent (one or more cesABCD)	Present (all cya/lef/pagA)	Present	Present (all capABCDE)	Absent (one or more bpsABCDEFGHX)	Present	No Cry- or Cyt-encoding genes present	1
Bacillus_anthracis_GCF_002896695_1_ASM289669v1_genomic.fna	GCF_002896695.1	Bacillus_anthracis_GCF_001683155_1_ASM168315v1_genomic.fna (99.9878)	B_anthracis_Ames_TYPE_STRAIN.fna (99.986)	Bacillus_anthracis_GCF_001683155_1_ASM168315v1_genomic.fna (99.9878)	83	72	58	51	44	29	5460030	5452328	5423692	5375317	5259429	4695773	83	731038	5460030	35.11	165170	84119	9	20	0.11	Absent (one or more cesABCD)	Present (all cya/lef/pagA)	Present	Present (all capABCDE)	Absent (one or more bpsABCDEFGHX)	Present	No Cry- or Cyt-encoding genes present	1
Bacillus_anthracis_GCF_003045745_1_ASM304574v1_genomic.fna	GCF_003045745.1	Bacillus_anthracis_GCF_001683155_1_ASM168315v1_genomic.fna (99.9756)	B_anthracis_Ames_TYPE_STRAIN.fna (99.9744)	Bacillus_anthracis_GCF_001683155_1_ASM168315v1_genomic.fna (99.9756)	28	24	22	19	17	13	5461108	5458132	5455393	5435424	5404574	5249678	28	1213004	5461108	35.1	937089	291182	3	5	98.53	Absent (one or more cesABCD)	Present (all cya/lef/pagA)	Present	Present (all capABCDE)	Absent (one or more bpsABCDEFGHX)	Present	No Cry- or Cyt-encoding genes present	1
Bacillus_anthracis_GCF_003063925_1_ASM306392v1_genomic.fna	GCF_003063925.1	Bacillus_anthracis_GCF_001683155_1_ASM168315v1_genomic.fna (99.955)	B_anthracis_Ames_TYPE_STRAIN.fna (99.954)	Bacillus_anthracis_GCF_001683155_1_ASM168315v1_genomic.fna (99.955)	31	26	23	21	17	14	5446408	5442824	5437429	5426233	5355527	5226563	31	1161573	5446408	35.11	920059	290947	3	5	0	Absent (one or more cesABCD)	Present (all cya/lef/pagA)	Present	Present (all capABCDE)	Absent (one or more bpsABCDEFGHX)	Present	No Cry- or Cyt-encoding genes present	3
Bacillus_anthracis_GCF_003063945_1_ASM306394v1_genomic.fna	GCF_003063945.1	Bacillus_anthracis_GCF_001683155_1_ASM168315v1_genomic.fna (99.9834)	B_anthracis_Ames_TYPE_STRAIN.fna (99.9811)	Bacillus_anthracis_GCF_001683155_1_ASM168315v1_genomic.fna (99.9834)	29	24	22	19	17	15	5457469	5453645	5447774	5427645	5396427	5302862	29	1769384	5457469	35.11	1161940	263417	2	4	4.1	Absent (one or more cesABCD)	Present (all cya/lef/pagA)	Present	Present (all capABCDE)	Absent (one or more bpsABCDEFGHX)	Present	No Cry- or Cyt-encoding genes present	2
Bacillus_anthracis_GCF_003063965_1_ASM306396v1_genomic.fna	GCF_003063965.1	Bacillus_anthracis_GCF_001683155_1_ASM168315v1_genomic.fna (99.9862)	B_anthracis_Ames_TYPE_STRAIN.fna (99.9853)	Bacillus_anthracis_GCF_001683155_1_ASM168315v1_genomic.fna (99.9862)	22	20	16	13	11	10	5458450	5456913	5450424	5430671	5399968	5351429	22	1769288	5458450	35.11	1198368	580068	2	4	3.61	Absent (one or more cesABCD)	Present (all cya/lef/pagA)	Present	Present (all capABCDE)	Absent (one or more bpsABCDEFGHX)	Present	No Cry- or Cyt-encoding genes present	2
Bacillus_anthracis_GCF_003063985_1_ASM306398v1_genomic.fna	GCF_003063985.1	Bacillus_anthracis_GCF_001683155_1_ASM168315v1_genomic.fna (99.9708)	B_anthracis_Ames_TYPE_STRAIN.fna (99.9695)	Bacillus_anthracis_GCF_001683155_1_ASM168315v1_genomic.fna (99.9708)	239	87	18	15	13	12	5673784	5572143	5452507	5430461	5399759	5351075	239	1769613	5673784	34.95	1198119	267228	2	5	0	Absent (one or more cesABCD)	Present (all cya/lef/pagA)	Present	Present (all capABCDE)	Absent (one or more bpsABCDEFGHX)	Present	No Cry- or Cyt-encoding genes present	2
Bacillus_anthracis_GCF_003064005_1_ASM306400v1_genomic.fna	GCF_003064005.1	Bacillus_anthracis_GCF_001683155_1_ASM168315v1_genomic.fna (99.984)	B_anthracis_Ames_TYPE_STRAIN.fna (99.9824)	Bacillus_anthracis_GCF_001683155_1_ASM168315v1_genomic.fna (99.984)	35	28	24	21	18	15	5457902	5452496	5446233	5426480	5377339	5248419	35	1039789	5457902	35.11	867552	289076	3	6	0.02	Absent (one or more cesABCD)	Present (all cya/lef/pagA)	Present	Present (all capABCDE)	Absent (one or more bpsABCDEFGHX)	Present	No Cry- or Cyt-encoding genes present	2
Bacillus_anthracis_GCF_003064015_1_ASM306401v1_genomic.fna	GCF_003064015.1	Bacillus_anthracis_GCF_001683155_1_ASM168315v1_genomic.fna (99.9579)	B_anthracis_Ames_TYPE_STRAIN.fna (99.9566)	Bacillus_anthracis_GCF_001683155_1_ASM168315v1_genomic.fna (99.9579)	27	22	18	16	14	13	5456851	5453601	5447705	5436620	5405918	5357220	27	1596601	5456851	35.11	1197737	238423	2	5	0.46	Absent (one or more cesABCD)	Present (all cya/lef/pagA)	Present	Present (all capABCDE)	Absent (one or more bpsABCDEFGHX)	Present	No Cry- or Cyt-encoding genes present	3
Bacillus_anthracis_GCF_003064045_1_ASM306404v1_genomic.fna	GCF_003064045.1	Bacillus_anthracis_GCF_001683155_1_ASM168315v1_genomic.fna (99.9594)	B_anthracis_Ames_TYPE_STRAIN.fna (99.9586)	Bacillus_anthracis_GCF_001683155_1_ASM168315v1_genomic.fna (99.9594)	28	26	22	21	19	16	5447432	5445867	5439745	5434383	5403682	5269774	28	823515	5447432	35.11	580764	294304	4	8	2	Absent (one or more cesABCD)	Present (all cya/lef/pagA)	Present	Present (all capABCDE)	Absent (one or more bpsABCDEFGHX)	Present	No Cry- or Cyt-encoding genes present	3
Bacillus_anthracis_GCF_003064085_1_ASM306408v1_genomic.fna	GCF_003064085.1	Bacillus_anthracis_GCF_001683155_1_ASM168315v1_genomic.fna (99.9576)	B_anthracis_Ames_TYPE_STRAIN.fna (99.956)	Bacillus_anthracis_GCF_001683155_1_ASM168315v1_genomic.fna (99.9576)	41	27	16	15	13	12	5284532	5275601	5259963	5254634	5223933	5175251	41	1038186	5284532	35.19	699941	334616	4	6	0.45	Absent (one or more cesABCD)	Absent (one or more cya/lef/pagA)	Present	Present (all capABCDE)	Absent (one or more bpsABCDEFGHX)	Absent	No Cry- or Cyt-encoding genes present	3
Bacillus_anthracis_GCF_003227955_1_ASM322795v1_genomic.fna	GCF_003227955.1	Bacillus_anthracis_GCF_001683155_1_ASM168315v1_genomic.fna (99.9803)	B_anthracis_Ames_TYPE_STRAIN.fna (99.9786)	Bacillus_anthracis_GCF_001683155_1_ASM168315v1_genomic.fna (99.9803)	3	3	3	3	3	3	5504232	5504232	5504232	5504232	5504232	5504232	3	5228599	5504232	35.25	5228599	5228599	1	1	0	Absent (one or more cesABCD)	Present (all cya/lef/pagA)	Present	Present (all capABCDE)	Absent (one or more bpsABCDEFGHX)	Present	No Cry- or Cyt-encoding genes present	1
Bacillus_anthracis_GCF_003335125_1_ASM333512v1_genomic.fna	GCF_003335125.1	Bacillus_anthracis_GCF_001683155_1_ASM168315v1_genomic.fna (99.9967)	B_anthracis_Ames_TYPE_STRAIN.fna (99.9928)	Bacillus_anthracis_GCF_001683155_1_ASM168315v1_genomic.fna (99.9967)	33	29	22	19	16	11	5366275	5363164	5347832	5327780	5280237	5076512	33	1769090	5366275	35.13	1162008	263160	2	4	0	Absent (one or more cesABCD)	Present (all cya/lef/pagA)	Present	Absent (one or more capABCDE)	Absent (one or more bpsABCDEFGHX)	Present	No Cry- or Cyt-encoding genes present	1
Bacillus_anthracis_GCF_003345105_1_ASM334510v1_genomic.fna	GCF_003345105.1	Bacillus_anthracis_GCF_001683155_1_ASM168315v1_genomic.fna (99.9866)	B_anthracis_Ames_TYPE_STRAIN.fna (99.9854)	Bacillus_anthracis_GCF_001683155_1_ASM168315v1_genomic.fna (99.9866)	187	26	22	19	15	12	5370193	5305485	5298475	5278661	5206675	5073201	187	1161873	5370193	35.07	898825	262987	3	5	0	Absent (one or more cesABCD)	Absent (one or more cya/lef/pagA)	Absent	Absent (one or more capABCDE)	Absent (one or more bpsABCDEFGHX)	Present	No Cry- or Cyt-encoding genes present	1
Bacillus_anthracis_GCF_003367985_1_ASM336798v1_genomic.fna	GCF_003367985.1	Bacillus_anthracis_GCF_001683155_1_ASM168315v1_genomic.fna (99.984)	B_anthracis_Ames_TYPE_STRAIN.fna (99.9833)	Bacillus_anthracis_GCF_001683155_1_ASM168315v1_genomic.fna (99.984)	43	34	30	26	21	16	5455550	5450312	5442084	5415039	5321122	5095989	43	1635049	5455550	35.11	1139668	238192	2	6	3.56	Absent (one or more cesABCD)	Present (all cya/lef/pagA)	Present	Present (all capABCDE)	Absent (one or more bpsABCDEFGHX)	Present	No Cry- or Cyt-encoding genes present	1
Bacillus_anthracis_GCF_003368005_1_ASM336800v1_genomic.fna	GCF_003368005.1	Bacillus_anthracis_GCF_001683155_1_ASM168315v1_genomic.fna (99.9843)	B_anthracis_Ames_TYPE_STRAIN.fna (99.9831)	Bacillus_anthracis_GCF_001683155_1_ASM168315v1_genomic.fna (99.9843)	39	28	25	22	18	14	5441193	5434527	5427508	5407256	5335129	5156629	39	1147804	5441193	35.11	898960	263137	3	5	3.55	Absent (one or more cesABCD)	Present (all cya/lef/pagA)	Present	Present (all capABCDE)	Absent (one or more bpsABCDEFGHX)	Present	No Cry- or Cyt-encoding genes present	1
Bacillus_anthracis_GCF_003410255_1_ASM341025v1_genomic.fna	GCF_003410255.1	Bacillus_anthracis_GCF_001683155_1_ASM168315v1_genomic.fna (97.9271)	B_anthracis_Ames_TYPE_STRAIN.fna (97.9335)	Bacillus_anthracis_GCF_001683155_1_ASM168315v1_genomic.fna (97.9271)	1	1	1	1	1	1	5231857	5231857	5231857	5231857	5231857	5231857	1	5231857	5231857	35.45	5231857	5231857	1	1	0	Absent (one or more cesABCD)	Absent (one or more cya/lef/pagA)	Absent	Absent (one or more capABCDE)	Absent (one or more bpsABCDEFGHX)	Absent	No Cry- or Cyt-encoding genes present	778
Bacillus_anthracis_GCF_003410355_1_ASM341035v1_genomic.fna	GCF_003410355.1	Bacillus_anthracis_GCF_001683155_1_ASM168315v1_genomic.fna (97.1383)	B_anthracis_Ames_TYPE_STRAIN.fna (97.1539)	Bacillus_anthracis_GCF_001683155_1_ASM168315v1_genomic.fna (97.1383)	3	3	3	3	2	2	5372893	5372893	5372893	5372893	5360209	5360209	3	5291783	5372893	35.39	5291783	5291783	1	1	0	Absent (one or more cesABCD)	Absent (one or more cya/lef/pagA)	Absent	Absent (one or more capABCDE)	Absent (one or more bpsABCDEFGHX)	Absent	No Cry- or Cyt-encoding genes present	772
Bacillus_anthracis_GCF_900011745_1_ANSES_94_genomic.fna	GCF_900011745.1	Bacillus_anthracis_GCF_001683155_1_ASM168315v1_genomic.fna (99.9875)	B_anthracis_Ames_TYPE_STRAIN.fna (99.9863)	Bacillus_anthracis_GCF_001683155_1_ASM168315v1_genomic.fna (99.9875)	48	48	42	39	33	25	5440143	5440143	5426120	5406639	5299921	4983766	48	899879	5440143	35.08	255979	109368	7	14	0.92	Absent (one or more cesABCD)	Present (all cya/lef/pagA)	Present	Present (all capABCDE)	Absent (one or more bpsABCDEFGHX)	Present	No Cry- or Cyt-encoding genes present	1
Bacillus_anthracis_GCF_900012555_1_ANSES_86_genomic.fna	GCF_900012555.1	Bacillus_anthracis_GCF_001683155_1_ASM168315v1_genomic.fna (99.986)	B_anthracis_Ames_TYPE_STRAIN.fna (99.9852)	Bacillus_anthracis_GCF_001683155_1_ASM168315v1_genomic.fna (99.986)	63	61	57	50	40	28	5245562	5244819	5235697	5186082	5015901	4556580	63	575026	5245562	35.16	179227	85320	8	19	1.22	Absent (one or more cesABCD)	Present (all cya/lef/pagA)	Present	Present (all capABCDE)	Absent (one or more bpsABCDEFGHX)	Present	No Cry- or Cyt-encoding genes present	1
Bacillus_anthracis_GCF_900013465_1_ANSES_101_genomic.fna	GCF_900013465.1	Bacillus_anthracis_GCF_001683155_1_ASM168315v1_genomic.fna (99.9875)	B_anthracis_Ames_TYPE_STRAIN.fna (99.9863)	Bacillus_anthracis_GCF_001683155_1_ASM168315v1_genomic.fna (99.9875)	49	49	43	40	33	26	5439211	5439211	5426084	5406599	5282900	4996507	49	899886	5439211	35.08	252541	109267	7	15	0.88	Absent (one or more cesABCD)	Present (all cya/lef/pagA)	Present	Present (all capABCDE)	Absent (one or more bpsABCDEFGHX)	Present	No Cry- or Cyt-encoding genes present	1
Bacillus_anthracis_GCF_900013475_1_ANSES_89_genomic.fna	GCF_900013475.1	Bacillus_anthracis_GCF_001683155_1_ASM168315v1_genomic.fna (99.9868)	B_anthracis_Ames_TYPE_STRAIN.fna (99.9707)	Bacillus_anthracis_GCF_001683155_1_ASM168315v1_genomic.fna (99.9868)	50	50	44	41	33	26	5441555	5441555	5426858	5407365	5258621	4972071	50	545723	5441555	35.09	255979	109371	8	15	1.12	Absent (one or more cesABCD)	Present (all cya/lef/pagA)	Present	Present (all capABCDE)	Absent (one or more bpsABCDEFGHX)	Present	No Cry- or Cyt-encoding genes present	1
Bacillus_anthracis_GCF_900013485_1_ANSES_92_genomic.fna	GCF_900013485.1	Bacillus_anthracis_GCF_001683155_1_ASM168315v1_genomic.fna (99.9863)	B_anthracis_Ames_TYPE_STRAIN.fna (99.985)	Bacillus_anthracis_GCF_001683155_1_ASM168315v1_genomic.fna (99.9863)	58	58	49	45	37	29	5440411	5440411	5421661	5392186	5243808	4927744	58	898886	5440411	35.08	203421	89384	6	17	1.38	Absent (one or more cesABCD)	Present (all cya/lef/pagA)	Present	Present (all capABCDE)	Absent (one or more bpsABCDEFGHX)	Present	No Cry- or Cyt-encoding genes present	1
Bacillus_anthracis_GCF_900014335_1_ANSES_118_genomic.fna	GCF_900014335.1	Bacillus_anthracis_GCF_001683155_1_ASM168315v1_genomic.fna (99.9859)	B_anthracis_Ames_TYPE_STRAIN.fna (99.9846)	Bacillus_anthracis_GCF_001683155_1_ASM168315v1_genomic.fna (99.9859)	47	47	43	39	32	25	5441381	5441381	5432744	5407329	5282921	4996523	47	899871	5441381	35.09	252622	113632	7	14	1.32	Absent (one or more cesABCD)	Present (all cya/lef/pagA)	Present	Present (all capABCDE)	Absent (one or more bpsABCDEFGHX)	Present	No Cry- or Cyt-encoding genes present	1
Bacillus_anthracis_GCF_900014345_1_ANSES_122_genomic.fna	GCF_900014345.1	Bacillus_anthracis_GCF_001683155_1_ASM168315v1_genomic.fna (99.9866)	B_anthracis_Ames_TYPE_STRAIN.fna (99.9706)	Bacillus_anthracis_GCF_001683155_1_ASM168315v1_genomic.fna (99.9866)	49	49	40	37	32	25	5442134	5442134	5424091	5404606	5316798	5030244	49	899888	5442134	35.09	255979	109369	7	14	1.12	Absent (one or more cesABCD)	Present (all cya/lef/pagA)	Present	Present (all capABCDE)	Absent (one or more bpsABCDEFGHX)	Present	No Cry- or Cyt-encoding genes present	1
Bacillus_anthracis_GCF_900014355_1_ANSES_32_genomic.fna	GCF_900014355.1	Bacillus_anthracis_GCF_001683155_1_ASM168315v1_genomic.fna (99.9875)	B_anthracis_Ames_TYPE_STRAIN.fna (99.9861)	Bacillus_anthracis_GCF_001683155_1_ASM168315v1_genomic.fna (99.9875)	47	47	41	38	31	24	5440003	5440003	5425985	5406473	5274677	4988357	47	899881	5440003	35.08	262937	121608	6	13	0.86	Absent (one or more cesABCD)	Present (all cya/lef/pagA)	Present	Present (all capABCDE)	Absent (one or more bpsABCDEFGHX)	Present	No Cry- or Cyt-encoding genes present	1
Bacillus_anthracis_GCF_900014365_1_ANSES_88_genomic.fna	GCF_900014365.1	Bacillus_anthracis_GCF_001683155_1_ASM168315v1_genomic.fna (99.9878)	B_anthracis_Ames_TYPE_STRAIN.fna (99.9716)	Bacillus_anthracis_GCF_001683155_1_ASM168315v1_genomic.fna (99.9878)	49	49	41	38	32	24	5441716	5441716	5422416	5402940	5298364	4964544	49	899895	5441716	35.09	255979	109367	7	14	1.36	Absent (one or more cesABCD)	Present (all cya/lef/pagA)	Present	Present (all capABCDE)	Absent (one or more bpsABCDEFGHX)	Present	No Cry- or Cyt-encoding genes present	1
Bacillus_anthracis_GCF_900014375_1_ANSES_90_genomic.fna	GCF_900014375.1	Bacillus_anthracis_GCF_001683155_1_ASM168315v1_genomic.fna (99.9859)	B_anthracis_Ames_TYPE_STRAIN.fna (99.9856)	Bacillus_anthracis_GCF_001683155_1_ASM168315v1_genomic.fna (99.9859)	85	85	73	66	53	33	5426536	5426536	5398950	5352730	5137868	4387999	85	450264	5426536	35.08	132346	60877	12	28	1.86	Absent (one or more cesABCD)	Present (all cya/lef/pagA)	Present	Present (all capABCDE)	Absent (one or more bpsABCDEFGHX)	Present	No Cry- or Cyt-encoding genes present	1
Bacillus_cereus_GCF_000003645_1_ASM364v1_genomic.fna	GCF_000003645.1	Bacillus_anthracis_GCF_001683155_1_ASM168315v1_genomic.fna (95.3098)	B_paranthracis_MN5_TYPE_STRAIN.fna (98.4246)	Bacillus_cereus_GCF_002199805_1_ASM219980v1_genomic.fna (97.7766)	1	1	1	1	1	1	5269725	5269725	5269725	5269725	5269725	5269725	1	5269725	5269725	35.34	5269725	5269725	1	1	457.71	Absent (one or more cesABCD)	Absent (one or more cya/lef/pagA)	Absent	Absent (one or more capABCDE)	Absent (one or more bpsABCDEFGHX)	Absent	No Cry- or Cyt-encoding genes present	45
Bacillus_cereus_GCF_000003955_1_ASM395v1_genomic.fna	GCF_000003955.1	Bacillus_cereus_GCF_002550135_1_ASM255013v1_genomic.fna (98.2979)	B_nitratireducens_4049_TYPE_STRAIN.fna (99.1401)	Bacillus_cereus_GCF_002574405_1_ASM257440v1_genomic.fna (98.2893)	1	1	1	1	1	1	5790501	5790501	5790501	5790501	5790501	5790501	1	5790501	5790501	35.24	5790501	5790501	1	1	713.1	Absent (one or more cesABCD)	Absent (one or more cya/lef/pagA)	Absent	Present (all capABCDE)	Absent (one or more bpsABCDEFGHX)	Absent	No Cry- or Cyt-encoding genes present	932
Bacillus_cereus_GCF_000008005_1_ASM800v1_genomic.fna	GCF_000008005.1	Bacillus_anthracis_GCF_001683155_1_ASM168315v1_genomic.fna (94.3913)	B_pacificus_EB422_TYPE_STRAIN.fna (99.8593)	Bacillus_cereus_GCF_002199805_1_ASM219980v1_genomic.fna (96.0516)	2	2	2	2	2	2	5432652	5432652	5432652	5432652	5432652	5432652	2	5224283	5432652	35.5	5224283	5224283	1	1	7.22	Absent (one or more cesABCD)	Absent (one or more cya/lef/pagA)	Absent	Absent (one or more capABCDE)	Absent (one or more bpsABCDEFGHX)	Absent	No Cry- or Cyt-encoding genes present	32
Bacillus_cereus_GCF_000011625_1_ASM1162v1_genomic.fna	GCF_000011625.1	Bacillus_anthracis_GCF_001683155_1_ASM168315v1_genomic.fna (97.3694)	B_anthracis_Ames_TYPE_STRAIN.fna (97.3795)	Bacillus_anthracis_GCF_001683155_1_ASM168315v1_genomic.fna (97.3694)	6	6	6	3	3	3	5843235	5843235	5843235	5820786	5820786	5820786	6	5300915	5843235	35.13	5300915	5300915	1	1	0	Absent (one or more cesABCD)	Absent (one or more cya/lef/pagA)	Absent	Absent (one or more capABCDE)	Absent (one or more bpsABCDEFGHX)	Absent	No Cry- or Cyt-encoding genes present	908
Bacillus_cereus_GCF_000013065_1_ASM1306v1_genomic.fna	GCF_000013065.1	Bacillus_anthracis_GCF_001683155_1_ASM168315v1_genomic.fna (95.2775)	B_paranthracis_MN5_TYPE_STRAIN.fna (97.5288)	Bacillus_cereus_GCF_002199805_1_ASM219980v1_genomic.fna (99.9549)	3	3	3	3	3	3	5506207	5506207	5506207	5506207	5506207	5506207	3	5214195	5506207	35.47	5214195	5214195	1	1	0	Absent (one or more cesABCD)	Absent (one or more cya/lef/pagA)	Absent	Absent (one or more capABCDE)	Absent (one or more bpsABCDEFGHX)	Absent	No Cry- or Cyt-encoding genes present	266
Bacillus_cereus_GCF_000021205_1_ASM2120v1_genomic.fna	GCF_000021205.1	Bacillus_cereus_GCF_002568015_1_ASM256801v1_genomic.fna (97.4325)	B_cereus_ATCC_14579_TYPE_STRAIN.fna (98.1982)	Bacillus_cereus_GCF_002568015_1_ASM256801v1_genomic.fna (97.4325)	1	1	1	1	1	1	5419036	5419036	5419036	5419036	5419036	5419036	1	5419036	5419036	35.3	5419036	5419036	1	1	0	Absent (one or more cesABCD)	Absent (one or more cya/lef/pagA)	Absent	Absent (one or more capABCDE)	Absent (one or more bpsABCDEFGHX)	Absent	No Cry- or Cyt-encoding genes present	89
Bacillus_cereus_GCF_000021225_1_ASM2122v1_genomic.fna	GCF_000021225.1	Bacillus_anthracis_GCF_001683155_1_ASM168315v1_genomic.fna (95.1725)	B_paranthracis_MN5_TYPE_STRAIN.fna (97.4862)	Bacillus_cereus_GCF_002199805_1_ASM219980v1_genomic.fna (98.8904)	5	5	4	4	3	2	5599857	5599857	5596766	5596766	5584285	5539112	5	5269030	5599857	35.51	5269030	5269030	1	1	0	Present (all cesABCD)	Absent (one or more cya/lef/pagA)	Absent	Absent (one or more capABCDE)	Absent (one or more bpsABCDEFGHX)	Absent	No Cry- or Cyt-encoding genes present	26
Bacillus_cereus_GCF_000021305_1_ASM2130v1_genomic.fna	GCF_000021305.1	Bacillus_cereus_GCF_002568015_1_ASM256801v1_genomic.fna (96.0243)	B_thuringiensis_serovar_berliner_ATCC_10792_TYPE_STRAIN.fna (96.4063)	Bacillus_cereus_GCF_002568015_1_ASM256801v1_genomic.fna (96.0243)	3	3	3	3	3	3	5736823	5736823	5736823	5736823	5736823	5736823	3	5387334	5736823	35.02	5387334	5387334	1	1	0	Absent (one or more cesABCD)	Absent (one or more cya/lef/pagA)	Absent	Absent (one or more capABCDE)	Absent (one or more bpsABCDEFGHX)	Absent	No Cry- or Cyt-encoding genes present	56
Bacillus_cereus_GCF_000021785_1_ASM2178v1_genomic.fna	GCF_000021785.1	Bacillus_anthracis_GCF_001683155_1_ASM168315v1_genomic.fna (98.7358)	B_anthracis_Ames_TYPE_STRAIN.fna (98.7365)	Bacillus_anthracis_GCF_001683155_1_ASM168315v1_genomic.fna (98.7356)	4	4	3	3	2	2	5588834	5588834	5585743	5585743	5574828	5574828	4	5302683	5588834	35.31	5302683	5302683	1	1	3.26	Absent (one or more cesABCD)	Absent (one or more cya/lef/pagA)	Absent	Absent (one or more capABCDE)	Absent (one or more bpsABCDEFGHX)	Absent	No Cry- or Cyt-encoding genes present	460
Bacillus_cereus_GCF_000022505_1_ASM2250v1_genomic.fna	GCF_000022505.1	Bacillus_anthracis_GCF_001683155_1_ASM168315v1_genomic.fna (97.6402)	B_anthracis_Ames_TYPE_STRAIN.fna (97.6115)	Bacillus_anthracis_GCF_001683155_1_ASM168315v1_genomic.fna (97.6335)	2	2	2	2	2	2	5449308	5449308	5449308	5449308	5449308	5449308	2	5269628	5449308	35.33	5269628	5269628	1	1	0	Absent (one or more cesABCD)	Present (all cya/lef/pagA)	Absent	Present (all capABCDE)	Absent (one or more bpsABCDEFGHX)	Present	No Cry- or Cyt-encoding genes present	11
Bacillus_cereus_GCF_000143605_1_ASM14360v1_genomic.fna	GCF_000143605.1	Bacillus_anthracis_GCF_001683155_1_ASM168315v1_genomic.fna (97.9463)	B_anthracis_Ames_TYPE_STRAIN.fna (97.9652)	Bacillus_anthracis_GCF_001683155_1_ASM168315v1_genomic.fna (97.9593)	4	4	4	4	3	3	5486649	5486649	5486649	5486649	5472430	5472430	4	5196054	5486649	35.25	5196054	5196054	1	1	0	Absent (one or more cesABCD)	Present (all cya/lef/pagA)	Present	Present (all capABCDE)	Absent (one or more bpsABCDEFGHX)	Present	No Cry- or Cyt-encoding genes present	935
Bacillus_cereus_GCF_000160895_1_ASM16089v1_genomic.fna	GCF_000160895.1	Bacillus_cereus_GCF_002568015_1_ASM256801v1_genomic.fna (97.9084)	B_cereus_ATCC_14579_TYPE_STRAIN.fna (96.7453)	Bacillus_cereus_GCF_002568015_1_ASM256801v1_genomic.fna (97.9084)	1	1	1	1	1	1	5939023	5939023	5939023	5939023	5939023	5939023	1	5939023	5939023	34.8	5939023	5939023	1	1	412.74	Absent (one or more cesABCD)	Absent (one or more cya/lef/pagA)	Absent	Absent (one or more capABCDE)	Absent (one or more bpsABCDEFGHX)	Absent	No Cry- or Cyt-encoding genes present	33
Bacillus_cereus_GCF_000160915_1_ASM16091v1_genomic.fna	GCF_000160915.1	Bacillus_anthracis_GCF_001683155_1_ASM168315v1_genomic.fna (97.5036)	B_anthracis_Ames_TYPE_STRAIN.fna (97.547)	Bacillus_anthracis_GCF_001683155_1_ASM168315v1_genomic.fna (97.4907)	1	1	1	1	1	1	5730178	5730178	5730178	5730178	5730178	5730178	1	5730178	5730178	34.97	5730178	5730178	1	1	352.94	Absent (one or more cesABCD)	Absent (one or more cya/lef/pagA)	Absent	Absent (one or more capABCDE)	Absent (one or more bpsABCDEFGHX)	Absent	No Cry- or Cyt-encoding genes present	108
Bacillus_cereus_GCF_000160935_1_ASM16093v1_genomic.fna	GCF_000160935.1	Bacillus_cereus_GCF_002568015_1_ASM256801v1_genomic.fna (98.3299)	B_cereus_ATCC_14579_TYPE_STRAIN.fna (96.8827)	Bacillus_cereus_GCF_002568015_1_ASM256801v1_genomic.fna (98.3299)	1	1	1	1	1	1	5699545	5699545	5699545	5699545	5699545	5699545	1	5699545	5699545	34.82	5699545	5699545	1	1	267.04	Absent (one or more cesABCD)	Absent (one or more cya/lef/pagA)	Absent	Absent (one or more capABCDE)	Absent (one or more bpsABCDEFGHX)	Absent	No Cry- or Cyt-encoding genes present	18
Bacillus_cereus_GCF_000161015_1_ASM16101v1_genomic.fna	GCF_000161015.1	Bacillus_anthracis_GCF_001683155_1_ASM168315v1_genomic.fna (95.0706)	B_tropicus_N24_TYPE_STRAIN.fna (96.6767)	Bacillus_cereus_GCF_002199805_1_ASM219980v1_genomic.fna (95.9625)	1	1	1	1	1	1	5234797	5234797	5234797	5234797	5234797	5234797	1	5234797	5234797	35.2	5234797	5234797	1	1	201	Absent (one or more cesABCD)	Absent (one or more cya/lef/pagA)	Absent	Absent (one or more capABCDE)	Absent (one or more bpsABCDEFGHX)	Absent	No Cry- or Cyt-encoding genes present	38
Bacillus_cereus_GCF_000161035_1_ASM16103v1_genomic.fna	GCF_000161035.1	Bacillus_cereus_GCF_002568015_1_ASM256801v1_genomic.fna (97.4596)	B_cereus_ATCC_14579_TYPE_STRAIN.fna (98.036)	Bacillus_cereus_GCF_002568015_1_ASM256801v1_genomic.fna (97.4596)	1	1	1	1	1	1	5246493	5246493	5246493	5246493	5246493	5246493	1	5246493	5246493	35.09	5246493	5246493	1	1	237.78	Absent (one or more cesABCD)	Absent (one or more cya/lef/pagA)	Absent	Absent (one or more capABCDE)	Absent (one or more bpsABCDEFGHX)	Absent	No Cry- or Cyt-encoding genes present	46
Bacillus_cereus_GCF_000161055_1_ASM16105v1_genomic.fna	GCF_000161055.1	Bacillus_cereus_GCF_002568015_1_ASM256801v1_genomic.fna (97.0093)	B_cereus_ATCC_14579_TYPE_STRAIN.fna (98.7761)	Bacillus_cereus_GCF_002568015_1_ASM256801v1_genomic.fna (97.0235)	1	1	1	1	1	1	5436173	5436173	5436173	5436173	5436173	5436173	1	5436173	5436173	35.1	5436173	5436173	1	1	340.79	Absent (one or more cesABCD)	Absent (one or more cya/lef/pagA)	Absent	Absent (one or more capABCDE)	Absent (one or more bpsABCDEFGHX)	Absent	No Cry- or Cyt-encoding genes present	24
Bacillus_cereus_GCF_000161095_1_ASM16109v1_genomic.fna	GCF_000161095.1	Bacillus_cereus_GCF_002550135_1_ASM255013v1_genomic.fna (93.5643)	B_weihenstephanensis_WSBC_10204_TYPE_STRAIN.fna (99.8212)	Bacillus_mycoides_GCF_002021835_1_ASM202183v1_genomic.fna (97.6853)	1	1	1	1	1	1	5576566	5576566	5576566	5576566	5576566	5576566	1	5576566	5576566	35.19	5576566	5576566	1	1	509.54	Absent (one or more cesABCD)	Absent (one or more cya/lef/pagA)	Absent	Absent (one or more capABCDE)	Absent (one or more bpsABCDEFGHX)	Absent	No Cry- or Cyt-encoding genes present	196
Bacillus_cereus_GCF_000161115_1_ASM16111v1_genomic.fna	GCF_000161115.1	Bacillus_cereus_GCF_002568015_1_ASM256801v1_genomic.fna (97.058)	B_cereus_ATCC_14579_TYPE_STRAIN.fna (99.8853)	Bacillus_cereus_GCF_002568015_1_ASM256801v1_genomic.fna (97.0613)	1	1	1	1	1	1	5397450	5397450	5397450	5397450	5397450	5397450	1	5397450	5397450	35.07	5397450	5397450	1	1	217.42	Absent (one or more cesABCD)	Absent (one or more cya/lef/pagA)	Absent	Absent (one or more capABCDE)	Absent (one or more bpsABCDEFGHX)	Absent	No Cry- or Cyt-encoding genes present	4
Bacillus_cereus_GCF_000161135_1_ASM16113v1_genomic.fna	GCF_000161135.1	Bacillus_anthracis_GCF_001683155_1_ASM168315v1_genomic.fna (98.6322)	B_anthracis_Ames_TYPE_STRAIN.fna (98.5848)	Bacillus_anthracis_GCF_001683155_1_ASM168315v1_genomic.fna (98.6209)	1	1	1	1	1	1	5584055	5584055	5584055	5584055	5584055	5584055	1	5584055	5584055	35.1	5584055	5584055	1	1	408.91	Absent (one or more cesABCD)	Absent (one or more cya/lef/pagA)	Absent	Absent (one or more capABCDE)	Absent (one or more bpsABCDEFGHX)	Absent	No Cry- or Cyt-encoding genes present	145
Bacillus_cereus_GCF_000161155_1_ASM16115v1_genomic.fna	GCF_000161155.1	B_toyonensis_BCT_7112_TYPE_STRAIN.fna (99.7293)	B_toyonensis_BCT_7112_TYPE_STRAIN.fna (99.7202)	B_toyonensis_BCT_7112_TYPE_STRAIN.fna (99.7202)	1	1	1	1	1	1	5859854	5859854	5859854	5859854	5859854	5859854	1	5859854	5859854	34.93	5859854	5859854	1	1	292.82	Absent (one or more cesABCD)	Absent (one or more cya/lef/pagA)	Absent	Absent (one or more capABCDE)	Absent (one or more bpsABCDEFGHX)	Absent	No Cry- or Cyt-encoding genes present	111
Bacillus_cereus_GCF_000161175_1_ASM16117v1_genomic.fna	GCF_000161175.1	Bacillus_cereus_GCF_002568015_1_ASM256801v1_genomic.fna (97.1464)	B_cereus_ATCC_14579_TYPE_STRAIN.fna (98.6528)	Bacillus_cereus_GCF_002568015_1_ASM256801v1_genomic.fna (97.135)	1	1	1	1	1	1	5766278	5766278	5766278	5766278	5766278	5766278	1	5766278	5766278	34.89	5766278	5766278	1	1	346.57	Absent (one or more cesABCD)	Absent (one or more cya/lef/pagA)	Absent	Absent (one or more capABCDE)	Absent (one or more bpsABCDEFGHX)	Absent	No Cry- or Cyt-encoding genes present	511
Bacillus_cereus_GCF_000161215_1_ASM16121v1_genomic.fna	GCF_000161215.1	B_toyonensis_BCT_7112_TYPE_STRAIN.fna (99.2239)	B_toyonensis_BCT_7112_TYPE_STRAIN.fna (99.2498)	B_toyonensis_BCT_7112_TYPE_STRAIN.fna (99.2393)	1	1	1	1	1	1	5878111	5878111	5878111	5878111	5878111	5878111	1	5878111	5878111	34.94	5878111	5878111	1	1	318.71	Absent (one or more cesABCD)	Absent (one or more cya/lef/pagA)	Absent	Absent (one or more capABCDE)	Absent (one or more bpsABCDEFGHX)	Absent	No Cry- or Cyt-encoding genes present	223
Bacillus_cereus_GCF_000161235_1_ASM16123v1_genomic.fna	GCF_000161235.1	Bacillus_anthracis_GCF_001683155_1_ASM168315v1_genomic.fna (97.8066)	B_anthracis_Ames_TYPE_STRAIN.fna (97.8297)	Bacillus_anthracis_GCF_001683155_1_ASM168315v1_genomic.fna (97.7918)	1	1	1	1	1	1	5202904	5202904	5202904	5202904	5202904	5202904	1	5202904	5202904	35.21	5202904	5202904	1	1	370.31	Absent (one or more cesABCD)	Absent (one or more cya/lef/pagA)	Absent	Absent (one or more capABCDE)	Absent (one or more bpsABCDEFGHX)	Absent	No Cry- or Cyt-encoding genes present	498
Bacillus_cereus_GCF_000161255_1_ASM16125v1_genomic.fna	GCF_000161255.1	Bacillus_cereus_GCF_002583515_1_ASM258351v1_genomic.fna (99.2829)	B_bingmayongensis_FJAT-13831_TYPE_STRAIN.fna (88.5176)	Bacillus_cereus_GCF_002583515_1_ASM258351v1_genomic.fna (99.2829)	1	1	1	1	1	1	4999804	4999804	4999804	4999804	4999804	4999804	1	4999804	4999804	36.73	4999804	4999804	1	1	2117.18	Absent (one or more cesABCD)	Absent (one or more cya/lef/pagA)	Absent	Absent (one or more capABCDE)	Absent (one or more bpsABCDEFGHX)	Absent	No Cry- or Cyt-encoding genes present	?*
Bacillus_cereus_GCF_000161275_1_ASM16127v1_genomic.fna	GCF_000161275.1	Bacillus_cereus_GCF_002568015_1_ASM256801v1_genomic.fna (98.9429)	B_cereus_ATCC_14579_TYPE_STRAIN.fna (96.8582)	Bacillus_cereus_GCF_002568015_1_ASM256801v1_genomic.fna (98.9429)	1	1	1	1	1	1	5769987	5769987	5769987	5769987	5769987	5769987	1	5769987	5769987	34.88	5769987	5769987	1	1	561.73	Absent (one or more cesABCD)	Absent (one or more cya/lef/pagA)	Absent	Absent (one or more capABCDE)	Absent (one or more bpsABCDEFGHX)	Absent	No Cry- or Cyt-encoding genes present	501
Bacillus_cereus_GCF_000161295_1_ASM16129v1_genomic.fna	GCF_000161295.1	B_toyonensis_BCT_7112_TYPE_STRAIN.fna (98.5531)	B_toyonensis_BCT_7112_TYPE_STRAIN.fna (98.5379)	B_toyonensis_BCT_7112_TYPE_STRAIN.fna (98.567)	1	1	1	1	1	1	5923634	5923634	5923634	5923634	5923634	5923634	1	5923634	5923634	34.98	5923634	5923634	1	1	298.31	Absent (one or more cesABCD)	Absent (one or more cya/lef/pagA)	Absent	Absent (one or more capABCDE)	Absent (one or more bpsABCDEFGHX)	Absent	No Cry- or Cyt-encoding genes present	505
Bacillus_cereus_GCF_000161315_1_ASM16131v1_genomic.fna	GCF_000161315.1	Bacillus_cereus_GCF_002568015_1_ASM256801v1_genomic.fna (98.934)	B_cereus_ATCC_14579_TYPE_STRAIN.fna (96.9195)	Bacillus_cereus_GCF_002568015_1_ASM256801v1_genomic.fna (98.934)	1	1	1	1	1	1	6133179	6133179	6133179	6133179	6133179	6133179	1	6133179	6133179	34.72	6133179	6133179	1	1	436.33	Absent (one or more cesABCD)	Absent (one or more cya/lef/pagA)	Absent	Present (all capABCDE)	Absent (one or more bpsABCDEFGHX)	Absent	No Cry- or Cyt-encoding genes present	168
Bacillus_cereus_GCF_000161355_1_ASM16135v1_genomic.fna	GCF_000161355.1	Bacillus_cereus_GCF_002568015_1_ASM256801v1_genomic.fna (96.9987)	B_cereus_ATCC_14579_TYPE_STRAIN.fna (98.6365)	Bacillus_cereus_GCF_002568015_1_ASM256801v1_genomic.fna (96.9987)	1	1	1	1	1	1	5594747	5594747	5594747	5594747	5594747	5594747	1	5594747	5594747	34.99	5594747	5594747	1	1	565.17	Absent (one or more cesABCD)	Absent (one or more cya/lef/pagA)	Absent	Absent (one or more capABCDE)	Absent (one or more bpsABCDEFGHX)	Absent	No Cry- or Cyt-encoding genes present	142
Bacillus_cereus_GCF_000161375_1_ASM16137v1_genomic.fna	GCF_000161375.1	Bacillus_anthracis_GCF_001683155_1_ASM168315v1_genomic.fna (92.9084)	B_mobilis_0711P9-1_TYPE_STRAIN.fna (95.8125)	Bacillus_cereus_GCF_002560735_1_ASM256073v1_genomic.fna (95.4314)	1	1	1	1	1	1	5656704	5656704	5656704	5656704	5656704	5656704	1	5656704	5656704	35.27	5656704	5656704	1	1	650.5	Absent (one or more cesABCD)	Absent (one or more cya/lef/pagA)	Absent	Absent (one or more capABCDE)	Absent (one or more bpsABCDEFGHX)	Absent	No Cry- or Cyt-encoding genes present	953
Bacillus_cereus_GCF_000161395_1_ASM16139v1_genomic.fna	GCF_000161395.1	Bacillus_cereus_GCF_002550135_1_ASM255013v1_genomic.fna (98.3267)	B_nitratireducens_4049_TYPE_STRAIN.fna (99.1414)	Bacillus_cereus_GCF_002574405_1_ASM257440v1_genomic.fna (98.337)	1	1	1	1	1	1	5789540	5789540	5789540	5789540	5789540	5789540	1	5789540	5789540	35.22	5789540	5789540	1	1	719.61	Absent (one or more cesABCD)	Absent (one or more cya/lef/pagA)	Absent	Absent (one or more capABCDE)	Absent (one or more bpsABCDEFGHX)	Absent	No Cry- or Cyt-encoding genes present	932
Bacillus_cereus_GCF_000181615_1_ASM18161v1_genomic.fna	GCF_000181615.1	Bacillus_cereus_GCF_002568015_1_ASM256801v1_genomic.fna (98.2553)	B_cereus_ATCC_14579_TYPE_STRAIN.fna (97.0501)	Bacillus_cereus_GCF_002568015_1_ASM256801v1_genomic.fna (98.2652)	37	37	28	22	17	16	5908750	5908750	5883908	5839633	5753066	5712272	37	1131316	5908750	34.89	554099	368193	4	8	0.14	Absent (one or more cesABCD)	Absent (one or more cya/lef/pagA)	Absent	Absent (one or more capABCDE)	Absent (one or more bpsABCDEFGHX)	Absent	No Cry- or Cyt-encoding genes present	1448
Bacillus_cereus_GCF_000239195_1_ASM23919v1_genomic.fna	GCF_000239195.1	Bacillus_anthracis_GCF_001683155_1_ASM168315v1_genomic.fna (97.679)	B_anthracis_Ames_TYPE_STRAIN.fna (97.698)	Bacillus_anthracis_GCF_001683155_1_ASM168315v1_genomic.fna (97.679)	3	3	3	3	2	2	5288498	5288498	5288498	5288498	5278210	5278210	3	5222906	5288498	35.37	5222906	5222906	1	1	0	Absent (one or more cesABCD)	Absent (one or more cya/lef/pagA)	Absent	Absent (one or more capABCDE)	Absent (one or more bpsABCDEFGHX)	Absent	No Cry- or Cyt-encoding genes present	75
Bacillus_cereus_GCF_000256545_1_ASM25654v1_genomic.fna	GCF_000256545.1	Bacillus_anthracis_GCF_001683155_1_ASM168315v1_genomic.fna (95.388)	B_paranthracis_MN5_TYPE_STRAIN.fna (98.4111)	Bacillus_cereus_GCF_002199805_1_ASM219980v1_genomic.fna (97.8886)	7	6	5	5	4	4	5156879	5156188	5154081	5154081	5140797	5140797	7	3825776	5156879	35.37	3825776	671189	1	2	923.19	Absent (one or more cesABCD)	Absent (one or more cya/lef/pagA)	Absent	Absent (one or more capABCDE)	Absent (one or more bpsABCDEFGHX)	Absent	No Cry- or Cyt-encoding genes present	975
Bacillus_cereus_GCF_000283675_1_ASM28367v1_genomic.fna	GCF_000283675.1	Bacillus_anthracis_GCF_001683155_1_ASM168315v1_genomic.fna (95.1996)	B_paranthracis_MN5_TYPE_STRAIN.fna (97.5822)	Bacillus_cereus_GCF_002199805_1_ASM219980v1_genomic.fna (98.8983)	6	6	4	3	3	2	5552031	5552031	5545071	5539635	5539635	5491663	6	5221581	5552031	35.53	5221581	5221581	1	1	0	Present (all cesABCD)	Absent (one or more cya/lef/pagA)	Absent	Absent (one or more capABCDE)	Absent (one or more bpsABCDEFGHX)	Absent	No Cry- or Cyt-encoding genes present	26
Bacillus_cereus_GCF_000290655_1_Baci_cere_VDM062_V1_genomic.fna	GCF_000290655.1	Bacillus_cereus_GCF_002550135_1_ASM255013v1_genomic.fna (93.8069)	B_weihenstephanensis_WSBC_10204_TYPE_STRAIN.fna (97.8005)	Bacillus_mycoides_GCF_002021835_1_ASM202183v1_genomic.fna (97.7615)	7	7	6	5	4	4	6011592	6011592	6008953	6001763	5977028	5977028	7	4895311	6011592	35.19	4895311	4895311	1	1	1414.38	Absent (one or more cesABCD)	Absent (one or more cya/lef/pagA)	Absent	Absent (one or more capABCDE)	Absent (one or more bpsABCDEFGHX)	Absent	No Cry- or Cyt-encoding genes present	670
Bacillus_cereus_GCF_000290675_1_Baci_cere_VDM034_V1_genomic.fna	GCF_000290675.1	Bacillus_cereus_GCF_002550135_1_ASM255013v1_genomic.fna (93.8544)	B_weihenstephanensis_WSBC_10204_TYPE_STRAIN.fna (97.901)	Bacillus_mycoides_GCF_002021835_1_ASM202183v1_genomic.fna (97.7976)	10	10	8	7	5	5	5970331	5970331	5962770	5952982	5931776	5931776	10	4767924	5970331	35.16	4767924	4767924	1	1	1276.04	Absent (one or more cesABCD)	Absent (one or more cya/lef/pagA)	Absent	Absent (one or more capABCDE)	Absent (one or more bpsABCDEFGHX)	Absent	No Cry- or Cyt-encoding genes present	670
Bacillus_cereus_GCF_000290715_1_Baci_cere_VD200_V1_genomic.fna	GCF_000290715.1	Bacillus_cereus_GCF_002568015_1_ASM256801v1_genomic.fna (96.8264)	B_cereus_ATCC_14579_TYPE_STRAIN.fna (98.5564)	Bacillus_cereus_GCF_002568015_1_ASM256801v1_genomic.fna (96.8263)	14	14	11	8	6	5	6274216	6274216	6267616	6242769	6217923	6176604	14	5473820	6274216	34.88	5473820	5473820	1	1	2978.48	Absent (one or more cesABCD)	Absent (one or more cya/lef/pagA)	Absent	Absent (one or more capABCDE)	Absent (one or more bpsABCDEFGHX)	Absent	No Cry- or Cyt-encoding genes present	1458
Bacillus_cereus_GCF_000290735_1_Baci_cere_VD169_V1_genomic.fna	GCF_000290735.1	Bacillus_cereus_GCF_002568015_1_ASM256801v1_genomic.fna (97.0837)	B_cereus_ATCC_14579_TYPE_STRAIN.fna (98.6975)	Bacillus_cereus_GCF_002568015_1_ASM256801v1_genomic.fna (97.085)	4	4	4	4	3	3	5951374	5951374	5951374	5951374	5937104	5937104	4	5236666	5951374	34.81	5236666	5236666	1	1	1551.36	Absent (one or more cesABCD)	Absent (one or more cya/lef/pagA)	Absent	Absent (one or more capABCDE)	Absent (one or more bpsABCDEFGHX)	Absent	No Cry- or Cyt-encoding genes present	363
Bacillus_cereus_GCF_000290755_1_Baci_cere_VD166_V1_genomic.fna	GCF_000290755.1	Bacillus_cereus_GCF_002568015_1_ASM256801v1_genomic.fna (97.2215)	B_cereus_ATCC_14579_TYPE_STRAIN.fna (98.839)	Bacillus_cereus_GCF_002568015_1_ASM256801v1_genomic.fna (97.2215)	11	11	11	11	9	9	6146840	6146840	6146840	6146840	6117682	6117682	11	4009588	6146840	34.72	4009588	664393	1	2	861.81	Absent (one or more cesABCD)	Absent (one or more cya/lef/pagA)	Absent	Absent (one or more capABCDE)	Absent (one or more bpsABCDEFGHX)	Absent	No Cry- or Cyt-encoding genes present	962
Bacillus_cereus_GCF_000290775_1_Baci_cere_VD156_V1_genomic.fna	GCF_000290775.1	Bacillus_cereus_GCF_002568015_1_ASM256801v1_genomic.fna (96.5887)	B_cereus_ATCC_14579_TYPE_STRAIN.fna (96.3877)	Bacillus_cereus_GCF_002568015_1_ASM256801v1_genomic.fna (96.5887)	15	15	11	7	5	5	6421299	6421299	6412920	6377189	6351072	6351072	15	4398547	6421299	34.74	4398547	1009728	1	2	1365.04	Absent (one or more cesABCD)	Absent (one or more cya/lef/pagA)	Absent	Absent (one or more capABCDE)	Absent (one or more bpsABCDEFGHX)	Absent	No Cry- or Cyt-encoding genes present	1454
Bacillus_cereus_GCF_000290795_1_Baci_cere_VD154_V1_genomic.fna	GCF_000290795.1	Bacillus_cereus_GCF_002568015_1_ASM256801v1_genomic.fna (96.8239)	B_cereus_ATCC_14579_TYPE_STRAIN.fna (98.0756)	Bacillus_cereus_GCF_002568015_1_ASM256801v1_genomic.fna (96.8497)	19	19	15	13	11	8	6305592	6305592	6296440	6281824	6241802	6113596	19	1922107	6305592	35.08	1513461	1294199	2	3	2279.9	Absent (one or more cesABCD)	Absent (one or more cya/lef/pagA)	Absent	Absent (one or more capABCDE)	Absent (one or more bpsABCDEFGHX)	Absent	Cry-encoding genes present	17
Bacillus_cereus_GCF_000290815_1_Baci_cere_VD148_V1_genomic.fna	GCF_000290815.1	B_toyonensis_BCT_7112_TYPE_STRAIN.fna (99.6299)	B_toyonensis_BCT_7112_TYPE_STRAIN.fna (99.63)	B_toyonensis_BCT_7112_TYPE_STRAIN.fna (99.6309)	9	9	8	7	5	5	5742916	5742916	5740101	5731753	5709069	5709069	9	4649879	5742916	35.16	4649879	4649879	1	1	1032.28	Absent (one or more cesABCD)	Absent (one or more cya/lef/pagA)	Absent	Absent (one or more capABCDE)	Absent (one or more bpsABCDEFGHX)	Absent	No Cry- or Cyt-encoding genes present	111
Bacillus_cereus_GCF_000290835_1_Baci_cere_VD115_V1_genomic.fna	GCF_000290835.1	B_toyonensis_BCT_7112_TYPE_STRAIN.fna (97.3093)	B_toyonensis_BCT_7112_TYPE_STRAIN.fna (97.3137)	B_toyonensis_BCT_7112_TYPE_STRAIN.fna (97.3129)	17	17	14	12	11	10	6435016	6435016	6421886	6406884	6395908	6357599	17	3884855	6435016	34.93	3884855	489804	1	3	705.28	Absent (one or more cesABCD)	Absent (one or more cya/lef/pagA)	Absent	Present (all capABCDE)	Absent (one or more bpsABCDEFGHX)	Absent	No Cry- or Cyt-encoding genes present	1457
Bacillus_cereus_GCF_000290855_1_Baci_cere_VD107_V1_genomic.fna	GCF_000290855.1	Bacillus_cereus_GCF_002576795_1_ASM257679v1_genomic.fna (97.2642)	B_paramycoides_NH24A2_TYPE_STRAIN.fna (97.1827)	Bacillus_cereus_GCF_002576795_1_ASM257679v1_genomic.fna (97.288)	7	7	7	5	5	5	5372281	5372281	5372281	5355080	5355080	5355080	7	3667986	5372281	35.26	3667986	672030	1	2	990.77	Absent (one or more cesABCD)	Absent (one or more cya/lef/pagA)	Absent	Absent (one or more capABCDE)	Absent (one or more bpsABCDEFGHX)	Absent	No Cry- or Cyt-encoding genes present	1456
Bacillus_cereus_GCF_000290875_1_Baci_cere_VD102_V1_genomic.fna	GCF_000290875.1	Bacillus_anthracis_GCF_001683155_1_ASM168315v1_genomic.fna (95.3717)	B_paranthracis_MN5_TYPE_STRAIN.fna (98.3699)	Bacillus_cereus_GCF_002199805_1_ASM219980v1_genomic.fna (97.8862)	12	12	8	5	5	4	5773333	5773333	5759094	5733922	5733922	5684091	12	4634962	5773333	35.24	4634962	4634962	1	1	1184.08	Absent (one or more cesABCD)	Absent (one or more cya/lef/pagA)	Absent	Absent (one or more capABCDE)	Absent (one or more bpsABCDEFGHX)	Absent	No Cry- or Cyt-encoding genes present	1443
Bacillus_cereus_GCF_000290915_1_Baci_cere_VD048_V1_genomic.fna	GCF_000290915.1	Bacillus_cereus_GCF_002550135_1_ASM255013v1_genomic.fna (93.5667)	B_weihenstephanensis_WSBC_10204_TYPE_STRAIN.fna (97.3445)	Bacillus_mycoides_GCF_002021835_1_ASM202183v1_genomic.fna (97.6538)	11	11	11	11	10	10	6038572	6038572	6038572	6038572	6023541	6023541	11	4064464	6038572	35.17	4064464	641367	1	2	1042.25	Absent (one or more cesABCD)	Absent (one or more cya/lef/pagA)	Absent	Absent (one or more capABCDE)	Absent (one or more bpsABCDEFGHX)	Absent	No Cry- or Cyt-encoding genes present	321
Bacillus_cereus_GCF_000290935_2_Baci_cere_IS075_V2_genomic.fna	GCF_000290935.2	Bacillus_anthracis_GCF_001683155_1_ASM168315v1_genomic.fna (95.1254)	B_paranthracis_MN5_TYPE_STRAIN.fna (97.5317)	Bacillus_cereus_GCF_002199805_1_ASM219980v1_genomic.fna (98.8472)	26	26	22	18	15	13	5813775	5813775	5799590	5770573	5714530	5633929	26	2400200	5813775	35.24	774905	587794	2	4	161.6	Present (all cesABCD)	Absent (one or more cya/lef/pagA)	Absent	Absent (one or more capABCDE)	Absent (one or more bpsABCDEFGHX)	Absent	No Cry- or Cyt-encoding genes present	26
Bacillus_cereus_GCF_000290955_1_Baci_cere_VD022_G8177_V1_genomic.fna	GCF_000290955.1	Bacillus_cereus_GCF_002568015_1_ASM256801v1_genomic.fna (95.8964)	B_thuringiensis_serovar_berliner_ATCC_10792_TYPE_STRAIN.fna (96.1663)	Bacillus_cereus_GCF_002568015_1_ASM256801v1_genomic.fna (95.8964)	31	31	27	23	18	15	6685242	6685242	6675241	6641444	6572040	6461556	31	2739741	6685242	34.71	1364589	254627	2	5	505.19	Absent (one or more cesABCD)	Absent (one or more cya/lef/pagA)	Absent	Absent (one or more capABCDE)	Absent (one or more bpsABCDEFGHX)	Absent	No Cry- or Cyt-encoding genes present	257
Bacillus_cereus_GCF_000290975_2_Baci_cere_VD142_V2_genomic.fna	GCF_000290975.2	Bacillus_cereus_GCF_002550135_1_ASM255013v1_genomic.fna (93.6822)	B_weihenstephanensis_WSBC_10204_TYPE_STRAIN.fna (97.2874)	Bacillus_mycoides_GCF_002021835_1_ASM202183v1_genomic.fna (97.2999)	20	20	16	16	13	13	5923913	5923913	5907209	5907209	5858222	5858222	20	1720989	5923913	35.18	1585431	550745	2	4	536.64	Absent (one or more cesABCD)	Absent (one or more cya/lef/pagA)	Absent	Absent (one or more capABCDE)	Absent (one or more bpsABCDEFGHX)	Absent	No Cry- or Cyt-encoding genes present	1444
Bacillus_cereus_GCF_000290995_1_Baci_cere_AND1407_G13175_V1_genomic.fna	GCF_000290995.1	Bacillus_anthracis_GCF_001683155_1_ASM168315v1_genomic.fna (95.1659)	B_paranthracis_MN5_TYPE_STRAIN.fna (97.5572)	Bacillus_cereus_GCF_002199805_1_ASM219980v1_genomic.fna (98.9131)	17	17	14	13	10	10	5505022	5505022	5497624	5492100	5437925	5437925	17	2150709	5505022	35.28	887918	667776	2	4	127.16	Present (all cesABCD)	Absent (one or more cya/lef/pagA)	Absent	Absent (one or more capABCDE)	Absent (one or more bpsABCDEFGHX)	Absent	No Cry- or Cyt-encoding genes present	164
Bacillus_cereus_GCF_000291035_1_Baci_cere_BAG1X1_2_G13151_V1_genomic.fna	GCF_000291035.1	Bacillus_cereus_GCF_002568015_1_ASM256801v1_genomic.fna (96.4696)	B_thuringiensis_serovar_berliner_ATCC_10792_TYPE_STRAIN.fna (97.6845)	Bacillus_cereus_GCF_002568015_1_ASM256801v1_genomic.fna (96.4696)	10	10	9	7	7	7	5856198	5856198	5854226	5836174	5836174	5836174	10	4070571	5856198	34.98	4070571	654444	1	2	117.82	Absent (one or more cesABCD)	Absent (one or more cya/lef/pagA)	Absent	Absent (one or more capABCDE)	Absent (one or more bpsABCDEFGHX)	Absent	No Cry- or Cyt-encoding genes present	928
Bacillus_cereus_GCF_000291055_1_Baci_cere_BAG1X1_3_G13172_V1_genomic.fna	GCF_000291055.1	Bacillus_cereus_GCF_002550135_1_ASM255013v1_genomic.fna (99.1649)	B_nitratireducens_4049_TYPE_STRAIN.fna (98.4232)	Bacillus_cereus_GCF_002574405_1_ASM257440v1_genomic.fna (98.8406)	5	5	5	4	4	4	6030485	6030485	6030485	6021522	6021522	6021522	5	5205498	6030485	35.11	5205498	5205498	1	1	582.11	Absent (one or more cesABCD)	Absent (one or more cya/lef/pagA)	Absent	Absent (one or more capABCDE)	Absent (one or more bpsABCDEFGHX)	Absent	No Cry- or Cyt-encoding genes present	934
Bacillus_cereus_GCF_000291075_1_Baci_cere_HuA4_10_V1_genomic.fna	GCF_000291075.1	Bacillus_cereus_GCF_002550135_1_ASM255013v1_genomic.fna (92.7566)	B_mycoides_DSM_2048_TYPE_STRAIN.fna (94.3581)	Bacillus_cereus_GCF_000291075_1_Baci_cere_HuA4-10_V1_genomic.fna (99.9961)	8	8	8	7	6	6	5803300	5803300	5803300	5795287	5780234	5780234	8	4644122	5803300	35.24	4644122	4644122	1	1	719.14	Absent (one or more cesABCD)	Absent (one or more cya/lef/pagA)	Absent	Absent (one or more capABCDE)	Absent (one or more bpsABCDEFGHX)	Absent	No Cry- or Cyt-encoding genes present	952
Bacillus_cereus_GCF_000291115_1_Baci_cere_HuB5_5_V1_genomic.fna	GCF_000291115.1	B_toyonensis_BCT_7112_TYPE_STRAIN.fna (99.5069)	B_toyonensis_BCT_7112_TYPE_STRAIN.fna (99.4806)	B_toyonensis_BCT_7112_TYPE_STRAIN.fna (99.5069)	11	11	9	7	6	5	5802972	5802972	5797069	5781438	5770993	5737130	11	5272650	5802972	35.12	5272650	5272650	1	1	1225.2	Absent (one or more cesABCD)	Absent (one or more cya/lef/pagA)	Absent	Absent (one or more capABCDE)	Absent (one or more bpsABCDEFGHX)	Absent	No Cry- or Cyt-encoding genes present	72
Bacillus_cereus_GCF_000291135_1_Baci_cere_ISP3191_V1_genomic.fna	GCF_000291135.1	Bacillus_anthracis_GCF_001683155_1_ASM168315v1_genomic.fna (97.9402)	B_anthracis_Ames_TYPE_STRAIN.fna (97.9143)	Bacillus_anthracis_GCF_001683155_1_ASM168315v1_genomic.fna (97.9422)	4	4	3	3	3	3	5371123	5371123	5366405	5366405	5366405	5366405	4	4543883	5371123	35.16	4543883	4543883	1	1	1153.2	Absent (one or more cesABCD)	Absent (one or more cya/lef/pagA)	Absent	Absent (one or more capABCDE)	Absent (one or more bpsABCDEFGHX)	Absent	No Cry- or Cyt-encoding genes present	1453
Bacillus_cereus_GCF_000291155_1_Baci_cere_MC67_V1_genomic.fna	GCF_000291155.1	Bacillus_cereus_GCF_002550135_1_ASM255013v1_genomic.fna (92.643)	B_weihenstephanensis_WSBC_10204_TYPE_STRAIN.fna (94.7673)	Bacillus_mycoides_GCF_001757935_1_ASM175793v1_genomic.fna (97.247)	7	7	6	5	5	5	5909232	5909232	5905542	5897642	5897642	5897642	7	2809659	5909232	35.32	2310171	2310171	2	2	3504.97	Present (all cesABCD)	Absent (one or more cya/lef/pagA)	Absent	Absent (one or more capABCDE)	Absent (one or more bpsABCDEFGHX)	Absent	No Cry- or Cyt-encoding genes present	1012
Bacillus_cereus_GCF_000291175_1_Baci_cere_HuA2_4_V1_genomic.fna	GCF_000291175.1	Bacillus_cereus_GCF_002550135_1_ASM255013v1_genomic.fna (93.5385)	B_weihenstephanensis_WSBC_10204_TYPE_STRAIN.fna (98.065)	Bacillus_mycoides_GCF_002021835_1_ASM202183v1_genomic.fna (97.6754)	7	7	6	5	3	3	5722043	5722043	5720692	5712870	5681652	5681652	7	5297670	5722043	35.28	5297670	5297670	1	1	1345.95	Absent (one or more cesABCD)	Absent (one or more cya/lef/pagA)	Absent	Absent (one or more capABCDE)	Absent (one or more bpsABCDEFGHX)	Absent	No Cry- or Cyt-encoding genes present	286
Bacillus_cereus_GCF_000291195_1_Baci_cere_MSX_A1_V1_genomic.fna	GCF_000291195.1	Bacillus_cereus_GCF_002568015_1_ASM256801v1_genomic.fna (95.9128)	B_thuringiensis_serovar_berliner_ATCC_10792_TYPE_STRAIN.fna (96.2111)	Bacillus_cereus_GCF_002568015_1_ASM256801v1_genomic.fna (95.8867)	9	9	7	7	5	5	6066700	6066700	6060828	6060828	6033985	6033985	9	4858796	6066700	34.93	4858796	4858796	1	1	1411.72	Absent (one or more cesABCD)	Absent (one or more cya/lef/pagA)	Absent	Absent (one or more capABCDE)	Absent (one or more bpsABCDEFGHX)	Absent	No Cry- or Cyt-encoding genes present	230
Bacillus_cereus_GCF_000291215_1_Baci_cere_VD045_V1_genomic.fna	GCF_000291215.1	Bacillus_cereus_GCF_002568015_1_ASM256801v1_genomic.fna (97.055)	B_cereus_ATCC_14579_TYPE_STRAIN.fna (98.6105)	Bacillus_cereus_GCF_002568015_1_ASM256801v1_genomic.fna (97.0497)	17	17	16	14	13	10	6514282	6514282	6509991	6492170	6471708	6353641	17	4042045	6514282	34.63	4042045	548564	1	3	730.82	Absent (one or more cesABCD)	Absent (one or more cya/lef/pagA)	Absent	Absent (one or more capABCDE)	Absent (one or more bpsABCDEFGHX)	Absent	No Cry- or Cyt-encoding genes present	22
Bacillus_cereus_GCF_000291235_1_Baci_cere_MSX_A12_V1_genomic.fna	GCF_000291235.1	Bacillus_anthracis_GCF_001683155_1_ASM168315v1_genomic.fna (95.1219)	B_paranthracis_MN5_TYPE_STRAIN.fna (97.4868)	Bacillus_cereus_GCF_002199805_1_ASM219980v1_genomic.fna (98.8336)	51	51	43	34	20	10	5778906	5778906	5759191	5690864	5437866	5026830	51	2071926	5778906	35.25	1533405	186148	2	4	1962.88	Present (all cesABCD)	Absent (one or more cya/lef/pagA)	Absent	Absent (one or more capABCDE)	Absent (one or more bpsABCDEFGHX)	Absent	No Cry- or Cyt-encoding genes present	26
Bacillus_cereus_GCF_000291255_1_Baci_cere_VD014_V1_genomic.fna	GCF_000291255.1	Bacillus_cereus_GCF_002568015_1_ASM256801v1_genomic.fna (96.737)	B_cereus_ATCC_14579_TYPE_STRAIN.fna (96.4654)	Bacillus_cereus_GCF_002568015_1_ASM256801v1_genomic.fna (96.737)	4	4	4	3	3	3	6204183	6204183	6204183	6195263	6195263	6195263	4	5255821	6204183	34.68	5255821	5255821	1	1	1199.13	Absent (one or more cesABCD)	Absent (one or more cya/lef/pagA)	Absent	Absent (one or more capABCDE)	Absent (one or more bpsABCDEFGHX)	Absent	No Cry- or Cyt-encoding genes present	922
Bacillus_cereus_GCF_000291275_1_Baci_cere_MSX_D12_V1_genomic.fna	GCF_000291275.1	Bacillus_anthracis_GCF_001683155_1_ASM168315v1_genomic.fna (95.348)	B_paranthracis_MN5_TYPE_STRAIN.fna (98.4395)	Bacillus_cereus_GCF_002199805_1_ASM219980v1_genomic.fna (97.8615)	7	7	4	3	3	3	5615671	5615671	5609921	5602280	5602280	5602280	7	5225100	5615671	35.2	5225100	5225100	1	1	1019.13	Absent (one or more cesABCD)	Absent (one or more cya/lef/pagA)	Absent	Absent (one or more capABCDE)	Absent (one or more bpsABCDEFGHX)	Absent	No Cry- or Cyt-encoding genes present	938
Bacillus_cereus_GCF_000291295_1_Baci_cere_BAG5X1_1_V1_genomic.fna	GCF_000291295.1	Bacillus_cereus_GCF_002550135_1_ASM255013v1_genomic.fna (92.9408)	B_weihenstephanensis_WSBC_10204_TYPE_STRAIN.fna (94.6356)	Bacillus_mycoides_GCF_001757935_1_ASM175793v1_genomic.fna (97.6035)	15	15	10	8	4	4	5635174	5635174	5622083	5604202	5531757	5531757	15	5034021	5635174	35.24	5034021	5034021	1	1	1686.87	Absent (one or more cesABCD)	Absent (one or more cya/lef/pagA)	Absent	Absent (one or more capABCDE)	Absent (one or more bpsABCDEFGHX)	Absent	No Cry- or Cyt-encoding genes present	1450
Bacillus_cereus_GCF_000291355_1_Baci_cere_BAG6X1_2_V1_genomic.fna	GCF_000291355.1	Bacillus_cereus_GCF_002550135_1_ASM255013v1_genomic.fna (92.5071)	B_weihenstephanensis_WSBC_10204_TYPE_STRAIN.fna (93.713)	Bacillus_mycoides_GCF_900095005_1_ASM90009500v1_genomic.fna (99.2849)	7	7	7	6	5	3	5116684	5116684	5116684	5109272	5097681	5008660	7	4223854	5116684	35.51	4223854	4223854	1	1	316.75	Absent (one or more cesABCD)	Absent (one or more cya/lef/pagA)	Absent	Absent (one or more capABCDE)	Absent (one or more bpsABCDEFGHX)	Absent	No Cry- or Cyt-encoding genes present	1451
Bacillus_cereus_GCF_000291395_1_Baci_cere_BAG5O_1_G13200_V1_genomic.fna	GCF_000291395.1	B_toyonensis_BCT_7112_TYPE_STRAIN.fna (99.3999)	B_toyonensis_BCT_7112_TYPE_STRAIN.fna (99.3999)	B_toyonensis_BCT_7112_TYPE_STRAIN.fna (99.4002)	6	6	6	4	4	4	5884793	5884793	5884793	5869650	5869650	5869650	6	4621585	5884793	35.06	4621585	4621585	1	1	1110.68	Absent (one or more cesABCD)	Absent (one or more cya/lef/pagA)	Absent	Absent (one or more capABCDE)	Absent (one or more bpsABCDEFGHX)	Absent	No Cry- or Cyt-encoding genes present	973
Bacillus_cereus_GCF_000291415_1_Baci_cere_BAG4X12_1_G13198_V1_genomic.fna	GCF_000291415.1	Bacillus_cereus_GCF_002568015_1_ASM256801v1_genomic.fna (99.1807)	B_cereus_ATCC_14579_TYPE_STRAIN.fna (97.0113)	Bacillus_cereus_GCF_002568015_1_ASM256801v1_genomic.fna (99.1807)	17	17	13	12	9	6	5825595	5825595	5810542	5805342	5760266	5651582	17	5146067	5825595	34.77	5146067	5146067	1	1	705.9	Absent (one or more cesABCD)	Absent (one or more cya/lef/pagA)	Absent	Absent (one or more capABCDE)	Absent (one or more bpsABCDEFGHX)	Absent	No Cry- or Cyt-encoding genes present	506
Bacillus_cereus_GCF_000291435_1_Baci_cere_BAG4O_1_G13205_V1_genomic.fna	GCF_000291435.1	Bacillus_cereus_GCF_002568015_1_ASM256801v1_genomic.fna (98.4811)	B_cereus_ATCC_14579_TYPE_STRAIN.fna (97.0123)	Bacillus_cereus_GCF_002568015_1_ASM256801v1_genomic.fna (98.4811)	3	3	3	3	3	3	5726356	5726356	5726356	5726356	5726356	5726356	3	5386589	5726356	34.96	5386589	5386589	1	1	1607.01	Absent (one or more cesABCD)	Absent (one or more cya/lef/pagA)	Absent	Absent (one or more capABCDE)	Absent (one or more bpsABCDEFGHX)	Absent	No Cry- or Cyt-encoding genes present	959
Bacillus_cereus_GCF_000291455_1_Baci_cere_BAG3X2_2_G13194_V1_genomic.fna	GCF_000291455.1	Bacillus_cereus_GCF_002568015_1_ASM256801v1_genomic.fna (98.8138)	B_cereus_ATCC_14579_TYPE_STRAIN.fna (96.8855)	Bacillus_cereus_GCF_002568015_1_ASM256801v1_genomic.fna (98.8138)	7	7	7	7	4	3	5865692	5865692	5865692	5865692	5820909	5779400	7	5324347	5865692	34.9	5324347	5324347	1	1	1508.09	Absent (one or more cesABCD)	Absent (one or more cya/lef/pagA)	Absent	Absent (one or more capABCDE)	Absent (one or more bpsABCDEFGHX)	Absent	No Cry- or Cyt-encoding genes present	8
Bacillus_cereus_GCF_000291475_1_Baci_cere_BAG3X2_1_G13193_V1_genomic.fna	GCF_000291475.1	Bacillus_cereus_GCF_002550135_1_ASM255013v1_genomic.fna (97.2571)	B_nitratireducens_4049_TYPE_STRAIN.fna (97.2982)	Bacillus_cereus_GCF_002574405_1_ASM257440v1_genomic.fna (97.2391)	19	19	4	3	3	2	5679602	5679602	5650159	5644775	5644775	5611910	19	5153063	5679602	35.26	5153063	5153063	1	1	1171.02	Absent (one or more cesABCD)	Absent (one or more cya/lef/pagA)	Absent	Absent (one or more capABCDE)	Absent (one or more bpsABCDEFGHX)	Absent	No Cry- or Cyt-encoding genes present	1449
Bacillus_cereus_GCF_000291515_1_Baci_cere_BAG2X1_3_G13211_V1_genomic.fna	GCF_000291515.1	Bacillus_cereus_GCF_002550855_1_ASM255085v1_genomic.fna (99.3258)	B_luti_TD41_TYPE_STRAIN.fna (91.3752)	Bacillus_cereus_GCF_002550855_1_ASM255085v1_genomic.fna (99.3258)	9	9	7	5	5	5	5250571	5250571	5245804	5235355	5235355	5235355	9	4441633	5250571	35.3	4441633	4441633	1	1	1115.69	Absent (one or more cesABCD)	Absent (one or more cya/lef/pagA)	Absent	Absent (one or more capABCDE)	Absent (one or more bpsABCDEFGHX)	Absent	No Cry- or Cyt-encoding genes present	947
Bacillus_cereus_GCF_000291535_1_Baci_cere_BAG3O_2_G13191_V1_genomic.fna	GCF_000291535.1	Bacillus_cereus_GCF_002568015_1_ASM256801v1_genomic.fna (98.5008)	B_cereus_ATCC_14579_TYPE_STRAIN.fna (97.0629)	Bacillus_cereus_GCF_002568015_1_ASM256801v1_genomic.fna (98.5004)	11	11	6	5	5	5	5856021	5856021	5845205	5839077	5839077	5839077	11	5378738	5856021	34.91	5378738	5378738	1	1	1551.5	Absent (one or more cesABCD)	Absent (one or more cya/lef/pagA)	Absent	Absent (one or more capABCDE)	Absent (one or more bpsABCDEFGHX)	Absent	No Cry- or Cyt-encoding genes present	959
Bacillus_cereus_GCF_000291665_1_Baci_cere_BAG2X1_1_G13209_V1_genomic.fna	GCF_000291665.1	Bacillus_cereus_GCF_002550855_1_ASM255085v1_genomic.fna (99.8408)	B_luti_TD41_TYPE_STRAIN.fna (91.3056)	Bacillus_cereus_GCF_002550855_1_ASM255085v1_genomic.fna (99.8408)	8	8	7	7	6	5	5188937	5188937	5185169	5185169	5170238	5121334	8	4538068	5188937	35.31	4538068	4538068	1	1	1535.94	Absent (one or more cesABCD)	Absent (one or more cya/lef/pagA)	Absent	Absent (one or more capABCDE)	Absent (one or more bpsABCDEFGHX)	Absent	No Cry- or Cyt-encoding genes present	723
Bacillus_cereus_GCF_000292415_1_ASM29241v1_genomic.fna	GCF_000292415.1	Bacillus_anthracis_GCF_001683155_1_ASM168315v1_genomic.fna (94.5387)	B_pacificus_EB422_TYPE_STRAIN.fna (98.0615)	Bacillus_cereus_GCF_002199805_1_ASM219980v1_genomic.fna (96.0801)	5	5	4	4	4	2	5382319	5382319	5379228	5379228	5379228	5301962	5	5083176	5382319	35.46	5083176	5083176	1	1	0	Absent (one or more cesABCD)	Absent (one or more cya/lef/pagA)	Absent	Absent (one or more capABCDE)	Absent (one or more bpsABCDEFGHX)	Absent	No Cry- or Cyt-encoding genes present	90
Bacillus_cereus_GCF_000293505_1_Baci_cere_BAG4X2_1_G13197_V1_genomic.fna	GCF_000293505.1	B_toyonensis_BCT_7112_TYPE_STRAIN.fna (99.34)	B_toyonensis_BCT_7112_TYPE_STRAIN.fna (99.3414)	B_toyonensis_BCT_7112_TYPE_STRAIN.fna (99.3388)	7	7	7	6	6	5	5725126	5725126	5725126	5716906	5716906	5676109	7	4602250	5725126	35.03	4602250	4602250	1	1	1273.04	Absent (one or more cesABCD)	Absent (one or more cya/lef/pagA)	Absent	Absent (one or more capABCDE)	Absent (one or more bpsABCDEFGHX)	Absent	No Cry- or Cyt-encoding genes present	223
Bacillus_cereus_GCF_000293525_1_Baci_cere_BAG60_1_G13196_V1_genomic.fna	GCF_000293525.1	B_toyonensis_BCT_7112_TYPE_STRAIN.fna (99.4261)	B_toyonensis_BCT_7112_TYPE_STRAIN.fna (99.4274)	B_toyonensis_BCT_7112_TYPE_STRAIN.fna (99.4261)	4	4	4	4	4	4	5898805	5898805	5898805	5898805	5898805	5898805	4	5228617	5898805	34.96	5228617	5228617	1	1	1192.12	Absent (one or more cesABCD)	Absent (one or more cya/lef/pagA)	Absent	Absent (one or more capABCDE)	Absent (one or more bpsABCDEFGHX)	Absent	No Cry- or Cyt-encoding genes present	223
Bacillus_cereus_GCF_000293545_1_Baci_cere_BAG60_2_G13207_V1_genomic.fna	GCF_000293545.1	Bacillus_cereus_GCF_002550135_1_ASM255013v1_genomic.fna (92.6961)	B_weihenstephanensis_WSBC_10204_TYPE_STRAIN.fna (94.6401)	Bacillus_mycoides_GCF_001757935_1_ASM175793v1_genomic.fna (99.3562)	9	9	8	8	7	7	5747228	5747228	5744333	5744333	5728810	5728810	9	2919583	5747228	35.2	2919583	577976	1	3	502.07	Absent (one or more cesABCD)	Absent (one or more cya/lef/pagA)	Absent	Absent (one or more capABCDE)	Absent (one or more bpsABCDEFGHX)	Absent	No Cry- or Cyt-encoding genes present	977
Bacillus_cereus_GCF_000293685_1_Baci_cere_HD73_V1_genomic.fna	GCF_000293685.1	Bacillus_cereus_GCF_002568015_1_ASM256801v1_genomic.fna (98.6669)	B_cereus_ATCC_14579_TYPE_STRAIN.fna (96.8929)	Bacillus_cereus_GCF_002568015_1_ASM256801v1_genomic.fna (98.6669)	22	22	21	17	14	11	5879192	5879192	5874966	5843844	5801119	5685435	22	1841581	5879192	35.01	1365417	439927	2	4	1821.08	Absent (one or more cesABCD)	Absent (one or more cya/lef/pagA)	Absent	Absent (one or more capABCDE)	Absent (one or more bpsABCDEFGHX)	Absent	Cry-encoding genes present	8
Bacillus_cereus_GCF_000293705_1_Baci_cere_HuA2_1_V1_genomic.fna	GCF_000293705.1	Bacillus_cereus_GCF_002550135_1_ASM255013v1_genomic.fna (93.6248)	B_weihenstephanensis_WSBC_10204_TYPE_STRAIN.fna (96.7971)	Bacillus_mycoides_GCF_002021835_1_ASM202183v1_genomic.fna (97.0506)	11	11	8	8	8	8	6465275	6465275	6458139	6458139	6458139	6458139	11	4440877	6465275	35.05	4440877	662142	1	2	1056.51	Absent (one or more cesABCD)	Absent (one or more cya/lef/pagA)	Absent	Absent (one or more capABCDE)	Absent (one or more bpsABCDEFGHX)	Absent	No Cry- or Cyt-encoding genes present	914
Bacillus_cereus_GCF_000293725_1_Baci_cere_HuB1_1_V1_genomic.fna	GCF_000293725.1	Bacillus_cereus_GCF_002568015_1_ASM256801v1_genomic.fna (96.4838)	B_thuringiensis_serovar_berliner_ATCC_10792_TYPE_STRAIN.fna (97.8186)	Bacillus_cereus_GCF_002568015_1_ASM256801v1_genomic.fna (96.4809)	7	7	6	5	4	3	5743953	5743953	5742190	5732926	5718825	5681764	7	5267237	5743953	35	5267237	5267237	1	1	855.09	Absent (one or more cesABCD)	Absent (one or more cya/lef/pagA)	Absent	Absent (one or more capABCDE)	Absent (one or more bpsABCDEFGHX)	Absent	No Cry- or Cyt-encoding genes present	968
Bacillus_cereus_GCF_000293745_1_Baci_cere_HuB2_9_V1_genomic.fna	GCF_000293745.1	B_toyonensis_BCT_7112_TYPE_STRAIN.fna (99.3369)	B_toyonensis_BCT_7112_TYPE_STRAIN.fna (99.3504)	B_toyonensis_BCT_7112_TYPE_STRAIN.fna (99.3504)	7	7	6	5	5	4	5769673	5769673	5767867	5759649	5759649	5731699	7	5281517	5769673	35.06	5281517	5281517	1	1	1353.53	Absent (one or more cesABCD)	Absent (one or more cya/lef/pagA)	Absent	Absent (one or more capABCDE)	Absent (one or more bpsABCDEFGHX)	Absent	No Cry- or Cyt-encoding genes present	223
Bacillus_cereus_GCF_000338315_1_BacF5_genomic.fna	GCF_000338315.1	Bacillus_anthracis_GCF_001683155_1_ASM168315v1_genomic.fna (94.212)	B_pacificus_EB422_TYPE_STRAIN.fna (98.1841)	Bacillus_cereus_GCF_002199805_1_ASM219980v1_genomic.fna (96.056)	1	1	1	1	1	1	5255772	5255772	5255772	5255772	5255772	5255772	1	5255772	5255772	35.4	5255772	5255772	1	1	1398.25	Absent (one or more cesABCD)	Absent (one or more cya/lef/pagA)	Absent	Absent (one or more capABCDE)	Absent (one or more bpsABCDEFGHX)	Absent	No Cry- or Cyt-encoding genes present	120
Bacillus_cereus_GCF_000398785_1_Baci_cere_TIAC219_V2_genomic.fna	GCF_000398785.1	Bacillus_cereus_GCF_002568015_1_ASM256801v1_genomic.fna (95.8932)	B_thuringiensis_serovar_berliner_ATCC_10792_TYPE_STRAIN.fna (96.1573)	Bacillus_cereus_GCF_002568015_1_ASM256801v1_genomic.fna (95.8932)	37	37	33	27	21	20	6820286	6820286	6811062	6765286	6668057	6638513	37	1658261	6820286	34.71	778240	258471	3	7	2181.81	Absent (one or more cesABCD)	Absent (one or more cya/lef/pagA)	Absent	Absent (one or more capABCDE)	Absent (one or more bpsABCDEFGHX)	Absent	No Cry- or Cyt-encoding genes present	257
Bacillus_cereus_GCF_000398945_1_Baci_cere_Schrouff_V2_genomic.fna	GCF_000398945.1	Bacillus_cereus_GCF_002568015_1_ASM256801v1_genomic.fna (95.9525)	B_thuringiensis_serovar_berliner_ATCC_10792_TYPE_STRAIN.fna (96.0943)	Bacillus_cereus_GCF_002568015_1_ASM256801v1_genomic.fna (95.9391)	18	18	12	11	10	10	6267079	6267079	6249363	6241180	6221951	6221951	18	4079511	6267079	34.78	4079511	673027	1	2	306.99	Absent (one or more cesABCD)	Absent (one or more cya/lef/pagA)	Absent	Present (all capABCDE)	Absent (one or more bpsABCDEFGHX)	Absent	No Cry- or Cyt-encoding genes present	23
Bacillus_cereus_GCF_000398965_1_Baci_cere_HuA3_9_V1_genomic.fna	GCF_000398965.1	Bacillus_cereus_GCF_002550135_1_ASM255013v1_genomic.fna (93.3848)	B_mycoides_DSM_2048_TYPE_STRAIN.fna (96.6251)	Bacillus_mycoides_GCF_002021835_1_ASM202183v1_genomic.fna (96.8652)	27	27	24	22	16	15	6241316	6241316	6235833	6221732	6123716	6091556	27	1510193	6241316	35.12	797269	421298	3	6	1397.09	Absent (one or more cesABCD)	Absent (one or more cya/lef/pagA)	Absent	Absent (one or more capABCDE)	Absent (one or more bpsABCDEFGHX)	Absent	No Cry- or Cyt-encoding genes present	916
Bacillus_cereus_GCF_000398985_1_Baci_cere_HuA2_9_V1_genomic.fna	GCF_000398985.1	Bacillus_cereus_GCF_002550135_1_ASM255013v1_genomic.fna (93.6205)	B_weihenstephanensis_WSBC_10204_TYPE_STRAIN.fna (96.8037)	Bacillus_mycoides_GCF_002021835_1_ASM202183v1_genomic.fna (97.0109)	8	8	8	7	7	7	5837558	5837558	5837558	5828831	5828831	5828831	8	2403322	5837558	35.18	2159502	2159502	2	2	851.25	Absent (one or more cesABCD)	Absent (one or more cya/lef/pagA)	Absent	Absent (one or more capABCDE)	Absent (one or more bpsABCDEFGHX)	Absent	No Cry- or Cyt-encoding genes present	1452
Bacillus_cereus_GCF_000399005_1_Baci_cere_BAG1X1_1_G13150_V1_genomic.fna	GCF_000399005.1	Bacillus_cereus_GCF_002568015_1_ASM256801v1_genomic.fna (95.8756)	B_thuringiensis_serovar_berliner_ATCC_10792_TYPE_STRAIN.fna (96.9085)	Bacillus_cereus_GCF_002568015_1_ASM256801v1_genomic.fna (95.8756)	13	13	10	9	8	7	6542829	6542829	6531444	6522158	6507450	6480484	13	4659562	6542829	34.66	4659562	846738	1	2	174.24	Absent (one or more cesABCD)	Absent (one or more cya/lef/pagA)	Absent	Absent (one or more capABCDE)	Absent (one or more bpsABCDEFGHX)	Absent	No Cry- or Cyt-encoding genes present	783
Bacillus_cereus_GCF_000399025_1_Baci_cere_VD133_V1_genomic.fna	GCF_000399025.1	Bacillus_cereus_GCF_002568015_1_ASM256801v1_genomic.fna (98.5522)	B_cereus_ATCC_14579_TYPE_STRAIN.fna (96.708)	Bacillus_cereus_GCF_002568015_1_ASM256801v1_genomic.fna (98.54)	23	23	21	16	15	12	6786906	6786906	6781313	6749778	6738566	6605985	23	2530442	6786906	34.97	1128634	459999	2	5	2717.56	Absent (one or more cesABCD)	Absent (one or more cya/lef/pagA)	Absent	Absent (one or more capABCDE)	Absent (one or more bpsABCDEFGHX)	Absent	No Cry- or Cyt-encoding genes present	960
Bacillus_cereus_GCF_000399065_1_Baci_cere_BAG1X2_1_G13156_V1_genomic.fna	GCF_000399065.1	Bacillus_cereus_GCF_002568015_1_ASM256801v1_genomic.fna (95.8435)	B_thuringiensis_serovar_berliner_ATCC_10792_TYPE_STRAIN.fna (96.9349)	Bacillus_cereus_GCF_002568015_1_ASM256801v1_genomic.fna (95.857)	13	13	13	12	9	6	6534863	6534863	6534863	6525577	6483176	6383708	13	5281977	6534863	34.64	5281977	5281977	1	1	169.89	Absent (one or more cesABCD)	Absent (one or more cya/lef/pagA)	Absent	Absent (one or more capABCDE)	Absent (one or more bpsABCDEFGHX)	Absent	No Cry- or Cyt-encoding genes present	783
Bacillus_cereus_GCF_000399085_1_Baci_cere_BAG1X2_2_V1_genomic.fna	GCF_000399085.1	Bacillus_cereus_GCF_002568015_1_ASM256801v1_genomic.fna (95.8296)	B_thuringiensis_serovar_berliner_ATCC_10792_TYPE_STRAIN.fna (96.8477)	Bacillus_cereus_GCF_002568015_1_ASM256801v1_genomic.fna (95.8296)	15	15	12	11	9	9	6858766	6858766	6847424	6838138	6813407	6813407	15	5320306	6858766	34.73	5320306	5320306	1	1	1284.66	Absent (one or more cesABCD)	Absent (one or more cya/lef/pagA)	Absent	Absent (one or more capABCDE)	Absent (one or more bpsABCDEFGHX)	Absent	No Cry- or Cyt-encoding genes present	783
Bacillus_cereus_GCF_000399105_1_Baci_cere_BAG1X2_3_V1_genomic.fna	GCF_000399105.1	Bacillus_cereus_GCF_002568015_1_ASM256801v1_genomic.fna (95.8648)	B_thuringiensis_serovar_berliner_ATCC_10792_TYPE_STRAIN.fna (96.9318)	Bacillus_cereus_GCF_002568015_1_ASM256801v1_genomic.fna (95.8693)	19	19	17	14	12	12	6531739	6531739	6525168	6503308	6467766	6467766	19	4611469	6531739	34.7	4611469	332759	1	2	777.3	Absent (one or more cesABCD)	Absent (one or more cya/lef/pagA)	Absent	Absent (one or more capABCDE)	Absent (one or more bpsABCDEFGHX)	Absent	No Cry- or Cyt-encoding genes present	783
Bacillus_cereus_GCF_000399125_1_Baci_cere_VD196_V1_genomic.fna	GCF_000399125.1	Bacillus_cereus_GCF_002568015_1_ASM256801v1_genomic.fna (96.9456)	B_cereus_ATCC_14579_TYPE_STRAIN.fna (98.6959)	Bacillus_cereus_GCF_002568015_1_ASM256801v1_genomic.fna (96.9389)	19	18	15	12	11	11	6433030	6432149	6426230	6405320	6388681	6388681	19	2995170	6433030	34.97	883029	527181	2	4	2647.66	Absent (one or more cesABCD)	Absent (one or more cya/lef/pagA)	Absent	Absent (one or more capABCDE)	Absent (one or more bpsABCDEFGHX)	Absent	No Cry- or Cyt-encoding genes present	964
Bacillus_cereus_GCF_000399145_1_Baci_cere_VD021_V1_genomic.fna	GCF_000399145.1	Bacillus_cereus_GCF_002550135_1_ASM255013v1_genomic.fna (93.5731)	B_weihenstephanensis_WSBC_10204_TYPE_STRAIN.fna (98.3016)	Bacillus_mycoides_GCF_002021835_1_ASM202183v1_genomic.fna (97.7041)	14	14	14	14	13	11	6097836	6097836	6097836	6097836	6087569	6023327	14	1635489	6097836	35.13	702893	618634	3	5	1632.05	Absent (one or more cesABCD)	Absent (one or more cya/lef/pagA)	Absent	Absent (one or more capABCDE)	Absent (one or more bpsABCDEFGHX)	Absent	No Cry- or Cyt-encoding genes present	448
Bacillus_cereus_GCF_000399165_1_Baci_cere_BAG1O_1_V1_genomic.fna	GCF_000399165.1	Bacillus_cereus_GCF_002550135_1_ASM255013v1_genomic.fna (99.2022)	B_nitratireducens_4049_TYPE_STRAIN.fna (98.3753)	Bacillus_cereus_GCF_002574405_1_ASM257440v1_genomic.fna (98.8595)	13	13	13	13	10	10	6039220	6039220	6039220	6039220	5982309	5982309	13	2481808	6039220	35.18	1511649	582330	2	3	766.39	Absent (one or more cesABCD)	Absent (one or more cya/lef/pagA)	Absent	Absent (one or more capABCDE)	Absent (one or more bpsABCDEFGHX)	Absent	No Cry- or Cyt-encoding genes present	934
Bacillus_cereus_GCF_000399185_1_Baci_cere_K_5975c_V1_genomic.fna	GCF_000399185.1	Bacillus_cereus_GCF_002568015_1_ASM256801v1_genomic.fna (95.9902)	B_thuringiensis_serovar_berliner_ATCC_10792_TYPE_STRAIN.fna (96.1387)	Bacillus_cereus_GCF_002568015_1_ASM256801v1_genomic.fna (95.9902)	11	11	7	5	5	5	6319750	6319750	6310539	6299413	6299413	6299413	11	5209568	6319750	34.77	5209568	5209568	1	1	1127.18	Absent (one or more cesABCD)	Absent (one or more cya/lef/pagA)	Absent	Present (all capABCDE)	Absent (one or more bpsABCDEFGHX)	Absent	No Cry- or Cyt-encoding genes present	23
Bacillus_cereus_GCF_000399205_1_Baci_cere_IS845_00_V1_genomic.fna	GCF_000399205.1	Bacillus_anthracis_GCF_001683155_1_ASM168315v1_genomic.fna (95.1227)	B_paranthracis_MN5_TYPE_STRAIN.fna (97.5534)	Bacillus_cereus_GCF_002199805_1_ASM219980v1_genomic.fna (98.8805)	14	14	12	9	8	7	5876339	5876339	5871783	5851099	5831316	5783061	14	2460585	5876339	35.22	1737477	1060270	2	3	1619.9	Present (all cesABCD)	Absent (one or more cya/lef/pagA)	Absent	Absent (one or more capABCDE)	Absent (one or more bpsABCDEFGHX)	Absent	No Cry- or Cyt-encoding genes present	26
Bacillus_cereus_GCF_000399225_1_Baci_cere_IS195_V1_genomic.fna	GCF_000399225.1	Bacillus_anthracis_GCF_001683155_1_ASM168315v1_genomic.fna (95.0683)	B_paranthracis_MN5_TYPE_STRAIN.fna (97.4896)	Bacillus_cereus_GCF_002199805_1_ASM219980v1_genomic.fna (98.8809)	13	13	12	9	8	6	5892266	5892266	5889080	5868396	5853791	5765482	13	2226594	5892266	35.21	1790765	1254091	2	3	1693.61	Present (all cesABCD)	Absent (one or more cya/lef/pagA)	Absent	Absent (one or more capABCDE)	Absent (one or more bpsABCDEFGHX)	Absent	No Cry- or Cyt-encoding genes present	26
Bacillus_cereus_GCF_000399245_1_Baci_cere_MC118_V1_genomic.fna	GCF_000399245.1	Bacillus_cereus_GCF_002550135_1_ASM255013v1_genomic.fna (92.7311)	B_mycoides_DSM_2048_TYPE_STRAIN.fna (94.6367)	Bacillus_mycoides_GCF_001757935_1_ASM175793v1_genomic.fna (97.145)	179	179	144	120	69	35	5608415	5608415	5488817	5311496	4477551	3313735	179	218809	5608415	35.24	62991	28869	26	59	434.92	Present (all cesABCD)	Absent (one or more cya/lef/pagA)	Absent	Absent (one or more capABCDE)	Absent (one or more bpsABCDEFGHX)	Absent	No Cry- or Cyt-encoding genes present	1012
Bacillus_cereus_GCF_000399265_1_Baci_cere_BAG2O_1_G13184_V1_genomic.fna	GCF_000399265.1	Bacillus_cereus_GCF_002568015_1_ASM256801v1_genomic.fna (95.8048)	B_thuringiensis_serovar_berliner_ATCC_10792_TYPE_STRAIN.fna (96.9545)	Bacillus_cereus_GCF_002568015_1_ASM256801v1_genomic.fna (95.7911)	13	13	10	7	6	6	6697912	6697912	6691169	6669633	6654925	6654925	13	5302848	6697912	34.68	5302848	5302848	1	1	611.95	Absent (one or more cesABCD)	Absent (one or more cya/lef/pagA)	Absent	Absent (one or more capABCDE)	Absent (one or more bpsABCDEFGHX)	Absent	No Cry- or Cyt-encoding genes present	783
Bacillus_cereus_GCF_000399285_1_Baci_cere_BAG2O_3_G13186_V1_genomic.fna	GCF_000399285.1	Bacillus_anthracis_GCF_001683155_1_ASM168315v1_genomic.fna (93.2212)	B_wiedmannii_FSL_W8-0169_TYPE_STRAIN.fna (95.0334)	Bacillus_cereus_GCF_002565235_1_ASM256523v1_genomic.fna (99.6737)	7	7	3	3	3	3	5812437	5812437	5805627	5805627	5805627	5805627	7	5328009	5812437	35.05	5328009	5328009	1	1	696.58	Absent (one or more cesABCD)	Absent (one or more cya/lef/pagA)	Absent	Absent (one or more capABCDE)	Absent (one or more bpsABCDEFGHX)	Absent	No Cry- or Cyt-encoding genes present	746
Bacillus_cereus_GCF_000399305_1_Baci_cere_HuB4_4_V1_genomic.fna	GCF_000399305.1	Bacillus_cereus_GCF_002568015_1_ASM256801v1_genomic.fna (95.8018)	B_thuringiensis_serovar_berliner_ATCC_10792_TYPE_STRAIN.fna (96.021)	Bacillus_cereus_GCF_002568015_1_ASM256801v1_genomic.fna (95.7928)	16	16	12	10	7	6	6544164	6544164	6534401	6520249	6470242	6433325	16	5676724	6544164	34.82	5676724	5676724	1	1	2058.31	Absent (one or more cesABCD)	Absent (one or more cya/lef/pagA)	Absent	Absent (one or more capABCDE)	Absent (one or more bpsABCDEFGHX)	Absent	No Cry- or Cyt-encoding genes present	197
Bacillus_cereus_GCF_000399325_1_Baci_cere_BAG5X12_1_G13199_V1_genomic.fna	GCF_000399325.1	Bacillus_cereus_GCF_002568015_1_ASM256801v1_genomic.fna (99.1731)	B_cereus_ATCC_14579_TYPE_STRAIN.fna (97.0285)	Bacillus_cereus_GCF_002568015_1_ASM256801v1_genomic.fna (99.1731)	7	7	6	6	6	5	5725826	5725826	5721151	5721151	5721151	5680283	7	4417269	5725826	34.88	4417269	4417269	1	1	1058.96	Absent (one or more cesABCD)	Absent (one or more cya/lef/pagA)	Absent	Absent (one or more capABCDE)	Absent (one or more bpsABCDEFGHX)	Absent	No Cry- or Cyt-encoding genes present	506
Bacillus_cereus_GCF_000399345_1_Baci_cere_BMG1_7_V1_genomic.fna	GCF_000399345.1	Bacillus_cereus_GCF_002568015_1_ASM256801v1_genomic.fna (98.5592)	B_cereus_ATCC_14579_TYPE_STRAIN.fna (96.7722)	Bacillus_cereus_GCF_002568015_1_ASM256801v1_genomic.fna (98.5746)	39	39	28	24	21	20	6496494	6496494	6470094	6442364	6394571	6354512	39	1882930	6496494	34.78	457561	242391	4	8	1562.47	Absent (one or more cesABCD)	Absent (one or more cya/lef/pagA)	Absent	Absent (one or more capABCDE)	Absent (one or more bpsABCDEFGHX)	Absent	Cry-encoding genes present	8
Bacillus_cereus_GCF_000399365_1_Baci_cere_HuB13_1_V1_genomic.fna	GCF_000399365.1	Bacillus_cereus_GCF_002568015_1_ASM256801v1_genomic.fna (98.629)	B_cereus_ATCC_14579_TYPE_STRAIN.fna (96.7243)	Bacillus_cereus_GCF_002568015_1_ASM256801v1_genomic.fna (98.6294)	48	48	40	37	28	22	6729889	6729889	6711188	6687532	6525733	6275155	48	1357722	6729889	34.76	441908	167410	5	10	1934.37	Absent (one or more cesABCD)	Absent (one or more cya/lef/pagA)	Absent	Absent (one or more capABCDE)	Absent (one or more bpsABCDEFGHX)	Absent	Cry-encoding genes present	8
Bacillus_cereus_GCF_000399385_1_Baci_cere_VD131_V1_genomic.fna	GCF_000399385.1	B_toyonensis_BCT_7112_TYPE_STRAIN.fna (99.0628)	B_toyonensis_BCT_7112_TYPE_STRAIN.fna (99.0673)	B_toyonensis_BCT_7112_TYPE_STRAIN.fna (99.0677)	14	14	13	11	10	9	6118469	6118469	6115420	6097291	6083659	6056375	14	4036096	6118469	34.95	4036096	587059	1	2	779.08	Absent (one or more cesABCD)	Absent (one or more cya/lef/pagA)	Absent	Absent (one or more capABCDE)	Absent (one or more bpsABCDEFGHX)	Absent	No Cry- or Cyt-encoding genes present	278
Bacillus_cereus_GCF_000399405_1_Baci_cere_HuA2_3_V1_genomic.fna	GCF_000399405.1	B_toyonensis_BCT_7112_TYPE_STRAIN.fna (99.3285)	B_toyonensis_BCT_7112_TYPE_STRAIN.fna (99.3229)	B_toyonensis_BCT_7112_TYPE_STRAIN.fna (99.3225)	11	11	9	9	8	8	5717029	5717029	5713870	5713870	5689390	5689390	11	4008403	5717029	35.12	4008403	631220	1	2	627.86	Absent (one or more cesABCD)	Absent (one or more cya/lef/pagA)	Absent	Absent (one or more capABCDE)	Absent (one or more bpsABCDEFGHX)	Absent	No Cry- or Cyt-encoding genes present	223
Bacillus_cereus_GCF_000399425_1_Baci_cere_VD146_V1_genomic.fna	GCF_000399425.1	Bacillus_cereus_GCF_002550135_1_ASM255013v1_genomic.fna (93.5954)	B_mycoides_DSM_2048_TYPE_STRAIN.fna (98.083)	Bacillus_mycoides_GCF_002021835_1_ASM202183v1_genomic.fna (98.6251)	21	21	17	15	12	10	6109375	6109375	6095061	6078947	6040380	5943100	21	3880479	6109375	35.07	3880479	605468	1	3	815.78	Absent (one or more cesABCD)	Absent (one or more cya/lef/pagA)	Absent	Absent (one or more capABCDE)	Absent (one or more bpsABCDEFGHX)	Absent	No Cry- or Cyt-encoding genes present	1445
Bacillus_cereus_GCF_000399445_1_Baci_cere_VD214_V1_genomic.fna	GCF_000399445.1	B_toyonensis_BCT_7112_TYPE_STRAIN.fna (99.324)	B_toyonensis_BCT_7112_TYPE_STRAIN.fna (99.331)	B_toyonensis_BCT_7112_TYPE_STRAIN.fna (99.324)	15	15	12	11	9	7	5690152	5690152	5683837	5678560	5653054	5574507	15	4556348	5690152	35.02	4556348	4556348	1	1	778.13	Absent (one or more cesABCD)	Absent (one or more cya/lef/pagA)	Absent	Absent (one or more capABCDE)	Absent (one or more bpsABCDEFGHX)	Absent	No Cry- or Cyt-encoding genes present	223
Bacillus_cereus_GCF_000399465_1_Baci_cere_VDM053_V1_genomic.fna	GCF_000399465.1	Bacillus_cereus_GCF_002550135_1_ASM255013v1_genomic.fna (98.2061)	B_nitratireducens_4049_TYPE_STRAIN.fna (98.8512)	Bacillus_cereus_GCF_002574405_1_ASM257440v1_genomic.fna (98.1926)	9	9	8	8	7	7	6110704	6110704	6108571	6108571	6097093	6097093	9	4276443	6110704	35.18	4276443	661005	1	2	957.88	Absent (one or more cesABCD)	Absent (one or more cya/lef/pagA)	Absent	Absent (one or more capABCDE)	Absent (one or more bpsABCDEFGHX)	Absent	No Cry- or Cyt-encoding genes present	1447
Bacillus_cereus_GCF_000399485_1_Baci_cere_VD136_V1_genomic.fna	GCF_000399485.1	Bacillus_pseudomycoides_GCF_002588885_1_ASM258888v1_genomic.fna (96.1463)	B_pseudomycoides_DSM_12442_TYPE_STRAIN.fna (95.9592)	Bacillus_pseudomycoides_GCF_002588885_1_ASM258888v1_genomic.fna (96.1934)	23	23	18	12	9	9	5266089	5266089	5250023	5202522	5152208	5152208	23	3542805	5266089	35.57	3542805	590708	1	2	1046.32	Absent (one or more cesABCD)	Absent (one or more cya/lef/pagA)	Absent	Absent (one or more capABCDE)	Absent (one or more bpsABCDEFGHX)	Absent	No Cry- or Cyt-encoding genes present	?
Bacillus_cereus_GCF_000399505_1_Baci_cere_ISP2954_V1_genomic.fna	GCF_000399505.1	Bacillus_cereus_GCF_002568015_1_ASM256801v1_genomic.fna (98.5859)	B_cereus_ATCC_14579_TYPE_STRAIN.fna (96.7998)	Bacillus_cereus_GCF_002568015_1_ASM256801v1_genomic.fna (98.6007)	51	51	42	38	31	23	6746442	6746442	6717029	6685302	6558773	6238430	51	1238373	6746442	34.78	354680	169606	5	11	1481.23	Absent (one or more cesABCD)	Absent (one or more cya/lef/pagA)	Absent	Absent (one or more capABCDE)	Absent (one or more bpsABCDEFGHX)	Absent	Cry-encoding genes present	8
Bacillus_cereus_GCF_000399525_1_Baci_cere_VD118_V1_genomic.fna	GCF_000399525.1	Bacillus_cereus_GCF_002550135_1_ASM255013v1_genomic.fna (92.6356)	B_weihenstephanensis_WSBC_10204_TYPE_STRAIN.fna (94.8659)	Bacillus_mycoides_GCF_001757935_1_ASM175793v1_genomic.fna (96.954)	10	10	10	8	8	8	5782949	5782949	5782949	5767710	5767710	5767710	10	2282936	5782949	35.27	1999524	510165	2	3	1672.24	Absent (one or more cesABCD)	Absent (one or more cya/lef/pagA)	Absent	Absent (one or more capABCDE)	Absent (one or more bpsABCDEFGHX)	Absent	No Cry- or Cyt-encoding genes present	664
Bacillus_cereus_GCF_000399545_1_Baci_cere_VD140_V1_genomic.fna	GCF_000399545.1	Bacillus_cereus_GCF_002568015_1_ASM256801v1_genomic.fna (98.0846)	B_cereus_ATCC_14579_TYPE_STRAIN.fna (96.8584)	Bacillus_cereus_GCF_002568015_1_ASM256801v1_genomic.fna (98.0734)	16	16	14	12	11	9	5709397	5709397	5704528	5691214	5676355	5597369	16	1636211	5709397	34.88	1554689	586286	2	4	912.51	Absent (one or more cesABCD)	Absent (one or more cya/lef/pagA)	Absent	Absent (one or more capABCDE)	Absent (one or more bpsABCDEFGHX)	Absent	No Cry- or Cyt-encoding genes present	1063
Bacillus_cereus_GCF_000399565_1_Baci_cere_VD184_V1_genomic.fna	GCF_000399565.1	Bacillus_cereus_GCF_002568015_1_ASM256801v1_genomic.fna (97.2519)	B_cereus_ATCC_14579_TYPE_STRAIN.fna (98.0084)	Bacillus_cereus_GCF_002568015_1_ASM256801v1_genomic.fna (97.2519)	47	47	40	39	28	22	6332031	6332031	6313048	6307545	6125417	5904610	47	1385015	6332031	35.12	588484	206324	4	9	793.16	Absent (one or more cesABCD)	Absent (one or more cya/lef/pagA)	Absent	Absent (one or more capABCDE)	Absent (one or more bpsABCDEFGHX)	Absent	No Cry- or Cyt-encoding genes present	1446
Bacillus_cereus_GCF_000399585_1_Baci_cere_VDM006_V1_genomic.fna	GCF_000399585.1	Bacillus_pseudomycoides_GCF_002588885_1_ASM258888v1_genomic.fna (96.1531)	B_pseudomycoides_DSM_12442_TYPE_STRAIN.fna (95.8492)	Bacillus_pseudomycoides_GCF_002588885_1_ASM258888v1_genomic.fna (96.164)	41	41	32	24	17	15	5426930	5426930	5401791	5346736	5233823	5172793	41	1210406	5426930	35.58	609131	295098	3	6	544.34	Absent (one or more cesABCD)	Absent (one or more cya/lef/pagA)	Absent	Absent (one or more capABCDE)	Absent (one or more bpsABCDEFGHX)	Absent	No Cry- or Cyt-encoding genes present	?*
Bacillus_cereus_GCF_000399605_1_Baci_cere_VDM021_V1_genomic.fna	GCF_000399605.1	Bacillus_pseudomycoides_GCF_002588885_1_ASM258888v1_genomic.fna (96.1984)	B_pseudomycoides_DSM_12442_TYPE_STRAIN.fna (95.8205)	Bacillus_pseudomycoides_GCF_002588885_1_ASM258888v1_genomic.fna (96.1704)	49	49	43	38	30	24	5470774	5470774	5445125	5407739	5284593	5047903	49	718633	5470774	35.49	335618	161379	6	12	1115.53	Absent (one or more cesABCD)	Absent (one or more cya/lef/pagA)	Absent	Absent (one or more capABCDE)	Absent (one or more bpsABCDEFGHX)	Absent	No Cry- or Cyt-encoding genes present	1346
Bacillus_cereus_GCF_000399625_1_Baci_cere_B5_2_V1_genomic.fna	GCF_000399625.1	Bacillus_anthracis_GCF_001683155_1_ASM168315v1_genomic.fna (93.2305)	B_wiedmannii_FSL_W8-0169_TYPE_STRAIN.fna (95.0787)	Bacillus_cereus_GCF_002565235_1_ASM256523v1_genomic.fna (99.5788)	25	25	13	13	9	9	5841294	5841294	5811106	5811106	5750973	5750973	25	4010179	5841294	35.12	4010179	561129	1	2	729.1	Absent (one or more cesABCD)	Absent (one or more cya/lef/pagA)	Absent	Absent (one or more capABCDE)	Absent (one or more bpsABCDEFGHX)	Absent	No Cry- or Cyt-encoding genes present	978
Bacillus_cereus_GCF_000399645_1_Baci_cere_BAG3O_1_V1_genomic.fna	GCF_000399645.1	Bacillus_anthracis_GCF_001683155_1_ASM168315v1_genomic.fna (93.1568)	B_wiedmannii_FSL_W8-0169_TYPE_STRAIN.fna (95.0664)	Bacillus_cereus_GCF_002565235_1_ASM256523v1_genomic.fna (99.0868)	6	6	4	4	4	4	5875044	5875044	5869195	5869195	5869195	5869195	6	4726424	5875044	35.05	4726424	4726424	1	1	1035.28	Absent (one or more cesABCD)	Absent (one or more cya/lef/pagA)	Absent	Absent (one or more capABCDE)	Absent (one or more bpsABCDEFGHX)	Absent	No Cry- or Cyt-encoding genes present	946
Bacillus_cereus_GCF_000412315_1_Baci_cere_BAG2O_2_G13185_V1_genomic.fna	GCF_000412315.1	B_toyonensis_BCT_7112_TYPE_STRAIN.fna (99.6356)	B_toyonensis_BCT_7112_TYPE_STRAIN.fna (99.6751)	B_toyonensis_BCT_7112_TYPE_STRAIN.fna (99.6498)	5	5	5	4	3	3	5891027	5891027	5891027	5881910	5871870	5871870	5	5276309	5891027	35.01	5276309	5276309	1	1	572.92	Absent (one or more cesABCD)	Absent (one or more cya/lef/pagA)	Absent	Absent (one or more capABCDE)	Absent (one or more bpsABCDEFGHX)	Absent	No Cry- or Cyt-encoding genes present	972
Bacillus_cereus_GCF_000412975_1_Baci_cere_BAG1O_3_G13160_V1_genomic.fna	GCF_000412975.1	Bacillus_cereus_GCF_002568015_1_ASM256801v1_genomic.fna (96.4499)	B_thuringiensis_serovar_berliner_ATCC_10792_TYPE_STRAIN.fna (97.8922)	Bacillus_cereus_GCF_002568015_1_ASM256801v1_genomic.fna (96.4499)	9	9	8	8	8	8	5851194	5851194	5849431	5849431	5849431	5849431	9	3833135	5851194	34.92	3833135	663035	1	2	393	Absent (one or more cesABCD)	Absent (one or more cya/lef/pagA)	Absent	Absent (one or more capABCDE)	Absent (one or more bpsABCDEFGHX)	Absent	No Cry- or Cyt-encoding genes present	927*
Bacillus_cereus_GCF_000440035_1_Bacillus_cereus_LCT_BC25_genomic.fna	GCF_000440035.1	Bacillus_anthracis_GCF_001683155_1_ASM168315v1_genomic.fna (95.38)	B_paranthracis_MN5_TYPE_STRAIN.fna (98.4319)	Bacillus_cereus_GCF_002199805_1_ASM219980v1_genomic.fna (97.8543)	7	6	3	3	3	3	5154512	5153744	5149299	5149299	5149299	5149299	7	4415576	5154512	35.31	4415576	4415576	1	1	1155.55	Absent (one or more cesABCD)	Absent (one or more cya/lef/pagA)	Absent	Absent (one or more capABCDE)	Absent (one or more bpsABCDEFGHX)	Absent	No Cry- or Cyt-encoding genes present	975
Bacillus_cereus_GCF_000440055_1_Bacillus_cereus_LCT_BC235_genomic.fna	GCF_000440055.1	Bacillus_anthracis_GCF_001683155_1_ASM168315v1_genomic.fna (95.3736)	B_paranthracis_MN5_TYPE_STRAIN.fna (98.4539)	Bacillus_cereus_GCF_002199805_1_ASM219980v1_genomic.fna (97.9099)	5	4	3	3	3	3	5148728	5148023	5145727	5145727	5145727	5145727	5	4035842	5148728	35.32	4035842	4035842	1	1	1037.03	Absent (one or more cesABCD)	Absent (one or more cya/lef/pagA)	Absent	Absent (one or more capABCDE)	Absent (one or more bpsABCDEFGHX)	Absent	No Cry- or Cyt-encoding genes present	975
Bacillus_cereus_GCF_000518025_1_ASM51802v1_genomic.fna	GCF_000518025.1	Bacillus_cereus_GCF_002568015_1_ASM256801v1_genomic.fna (97.127)	B_cereus_ATCC_14579_TYPE_STRAIN.fna (99.1916)	Bacillus_cereus_GCF_002568015_1_ASM256801v1_genomic.fna (97.127)	106	72	58	50	40	34	5633049	5619187	5586996	5530982	5370757	5149075	106	495537	5633049	35.01	178136	89623	10	21	0	Absent (one or more cesABCD)	Absent (one or more cya/lef/pagA)	Absent	Absent (one or more capABCDE)	Absent (one or more bpsABCDEFGHX)	Absent	No Cry- or Cyt-encoding genes present	1099
Bacillus_cereus_GCF_000520915_1_ASM52091v1_genomic.fna	GCF_000520915.1	Bacillus_cereus_GCF_002568015_1_ASM256801v1_genomic.fna (97.4434)	B_cereus_ATCC_14579_TYPE_STRAIN.fna (98.162)	Bacillus_cereus_GCF_002568015_1_ASM256801v1_genomic.fna (97.4434)	82	63	49	43	34	29	5313924	5303823	5268236	5225436	5053452	4848392	82	483396	5313924	35.07	198717	112914	9	18	0.45	Absent (one or more cesABCD)	Absent (one or more cya/lef/pagA)	Absent	Absent (one or more capABCDE)	Absent (one or more bpsABCDEFGHX)	Absent	No Cry- or Cyt-encoding genes present	1241*
Bacillus_cereus_GCF_000635895_2_ASM63589v2_genomic.fna	GCF_000635895.2	Bacillus_cereus_GCF_002568015_1_ASM256801v1_genomic.fna (98.3864)	B_cereus_ATCC_14579_TYPE_STRAIN.fna (97.0957)	Bacillus_cereus_GCF_002568015_1_ASM256801v1_genomic.fna (98.3864)	4	4	4	4	3	3	5734615	5734615	5734615	5734615	5722837	5722837	4	5352307	5734615	35.11	5352307	5352307	1	1	0	Absent (one or more cesABCD)	Absent (one or more cya/lef/pagA)	Absent	Absent (one or more capABCDE)	Absent (one or more bpsABCDEFGHX)	Absent	No Cry- or Cyt-encoding genes present	1001
Bacillus_cereus_GCF_000688755_1_CLC_6_0_4_of_Bacillus_cereus_BcFL2013_genomic.fna	GCF_000688755.1	Bacillus_anthracis_GCF_001683155_1_ASM168315v1_genomic.fna (94.6463)	B_tropicus_N24_TYPE_STRAIN.fna (96.4835)	Bacillus_cereus_GCF_002199805_1_ASM219980v1_genomic.fna (95.5469)	84	65	60	55	46	37	5462435	5454002	5440812	5403175	5250821	4926427	84	330397	5462435	35.1	136961	85174	12	25	17.23	Absent (one or more cesABCD)	Present (all cya/lef/pagA)	Present	Absent (one or more capABCDE)	Absent (one or more bpsABCDEFGHX)	Present	No Cry- or Cyt-encoding genes present	78
Bacillus_cereus_GCF_000743195_1_BFW_genomic.fna	GCF_000743195.1	Bacillus_anthracis_GCF_001683155_1_ASM168315v1_genomic.fna (95.164)	B_paranthracis_MN5_TYPE_STRAIN.fna (97.5923)	Bacillus_cereus_GCF_002199805_1_ASM219980v1_genomic.fna (98.8975)	5	5	3	2	2	2	5600212	5600212	5593376	5585396	5585396	5585396	5	5511392	5600212	35.32	5511392	5511392	1	1	62.52	Present (all cesABCD)	Absent (one or more cya/lef/pagA)	Absent	Absent (one or more capABCDE)	Absent (one or more bpsABCDEFGHX)	Absent	No Cry- or Cyt-encoding genes present	26
Bacillus_cereus_GCF_000743815_1_BDJ_genomic.fna	GCF_000743815.1	Bacillus_cereus_GCF_002568015_1_ASM256801v1_genomic.fna (97.995)	B_cereus_ATCC_14579_TYPE_STRAIN.fna (96.8896)	Bacillus_cereus_GCF_002568015_1_ASM256801v1_genomic.fna (98.0096)	2	2	2	2	1	1	5996083	5996083	5996083	5996083	5984031	5984031	2	5984031	5996083	34.84	5984031	5984031	1	1	40.04	Absent (one or more cesABCD)	Absent (one or more cya/lef/pagA)	Absent	Absent (one or more capABCDE)	Absent (one or more bpsABCDEFGHX)	Absent	No Cry- or Cyt-encoding genes present	33
Bacillus_cereus_GCF_000743865_1_BDX_genomic.fna	GCF_000743865.1	Bacillus_anthracis_GCF_001683155_1_ASM168315v1_genomic.fna (95.1383)	B_paranthracis_MN5_TYPE_STRAIN.fna (97.5235)	Bacillus_cereus_GCF_002199805_1_ASM219980v1_genomic.fna (98.8818)	8	8	5	3	3	3	5470416	5470416	5460638	5442627	5442627	5442627	8	5133040	5470416	35.27	5133040	5133040	1	1	82.3	Absent (one or more cesABCD)	Absent (one or more cya/lef/pagA)	Absent	Absent (one or more capABCDE)	Absent (one or more bpsABCDEFGHX)	Absent	No Cry- or Cyt-encoding genes present	164
Bacillus_cereus_GCF_000746865_1_BDY_genomic.fna	GCF_000746865.1	Bacillus_anthracis_GCF_001683155_1_ASM168315v1_genomic.fna (95.1267)	B_tropicus_N24_TYPE_STRAIN.fna (96.7659)	Bacillus_cereus_GCF_002199805_1_ASM219980v1_genomic.fna (96.0221)	2	2	2	2	2	1	5262313	5262313	5262313	5262313	5262313	5226183	2	5226183	5262313	35.33	5226183	5226183	1	1	32.32	Absent (one or more cesABCD)	Absent (one or more cya/lef/pagA)	Absent	Absent (one or more capABCDE)	Absent (one or more bpsABCDEFGHX)	Absent	No Cry- or Cyt-encoding genes present	38
Bacillus_cereus_GCF_000773635_1_ASM77363v1_genomic.fna	GCF_000773635.1	Bacillus_cereus_GCF_002568015_1_ASM256801v1_genomic.fna (98.2473)	B_cereus_ATCC_14579_TYPE_STRAIN.fna (96.9756)	Bacillus_cereus_GCF_002568015_1_ASM256801v1_genomic.fna (98.2473)	36	34	32	28	24	17	5812578	5811379	5806379	5773435	5720165	5461372	36	1101109	5812578	34.81	480439	212786	4	9	38.74	Absent (one or more cesABCD)	Absent (one or more cya/lef/pagA)	Absent	Absent (one or more capABCDE)	Absent (one or more bpsABCDEFGHX)	Absent	No Cry- or Cyt-encoding genes present	787
Bacillus_cereus_GCF_000789315_1_ASM78931v1_genomic.fna	GCF_000789315.1	Bacillus_anthracis_GCF_001683155_1_ASM168315v1_genomic.fna (94.6979)	B_tropicus_N24_TYPE_STRAIN.fna (96.5282)	Bacillus_cereus_GCF_002199805_1_ASM219980v1_genomic.fna (95.586)	3	3	3	3	3	3	5718945	5718945	5718945	5718945	5718945	5718945	3	5457398	5718945	35.17	5457398	5457398	1	1	0	Absent (one or more cesABCD)	Present (all cya/lef/pagA)	Present	Absent (one or more capABCDE)	Present (all bpsABCDEFGHX)	Present	No Cry- or Cyt-encoding genes present	78
Bacillus_cereus_GCF_000832385_1_ASM83238v1_genomic.fna	GCF_000832385.1	Bacillus_anthracis_GCF_001683155_1_ASM168315v1_genomic.fna (97.6623)	B_anthracis_Ames_TYPE_STRAIN.fna (97.6393)	Bacillus_anthracis_GCF_001683155_1_ASM168315v1_genomic.fna (97.6602)	2	2	2	2	2	2	5590358	5590358	5590358	5590358	5590358	5590358	2	5379685	5590358	35.36	5379685	5379685	1	1	0	Absent (one or more cesABCD)	Absent (one or more cya/lef/pagA)	Absent	Absent (one or more capABCDE)	Absent (one or more bpsABCDEFGHX)	Absent	No Cry- or Cyt-encoding genes present	1263
Bacillus_cereus_GCF_000832405_1_ASM83240v1_genomic.fna	GCF_000832405.1	Bacillus_anthracis_GCF_001683155_1_ASM168315v1_genomic.fna (97.5656)	B_anthracis_Ames_TYPE_STRAIN.fna (97.5595)	Bacillus_anthracis_GCF_001683155_1_ASM168315v1_genomic.fna (97.5954)	2	2	2	2	2	2	5448107	5448107	5448107	5448107	5448107	5448107	2	5268427	5448107	35.33	5268427	5268427	1	1	0	Absent (one or more cesABCD)	Present (all cya/lef/pagA)	Absent	Present (all capABCDE)	Absent (one or more bpsABCDEFGHX)	Present	No Cry- or Cyt-encoding genes present	11
Bacillus_cereus_GCF_000832525_1_ASM83252v1_genomic.fna	GCF_000832525.1	Bacillus_anthracis_GCF_001683155_1_ASM168315v1_genomic.fna (94.6487)	B_tropicus_N24_TYPE_STRAIN.fna (96.5575)	Bacillus_cereus_GCF_002199805_1_ASM219980v1_genomic.fna (95.6231)	2	2	2	2	2	2	5697763	5697763	5697763	5697763	5697763	5697763	2	5295158	5697763	35.3	5295158	5295158	1	1	0	Absent (one or more cesABCD)	Absent (one or more cya/lef/pagA)	Absent	Absent (one or more capABCDE)	Absent (one or more bpsABCDEFGHX)	Absent	No Cry- or Cyt-encoding genes present	2001
Bacillus_cereus_GCF_000832765_1_ASM83276v1_genomic.fna	GCF_000832765.1	Bacillus_anthracis_GCF_001683155_1_ASM168315v1_genomic.fna (98.701)	B_anthracis_Ames_TYPE_STRAIN.fna (98.6451)	Bacillus_anthracis_GCF_001683155_1_ASM168315v1_genomic.fna (98.701)	4	4	4	3	3	3	5642300	5642300	5642300	5635000	5635000	5635000	4	5270991	5642300	35.31	5270991	5270991	1	1	0	Absent (one or more cesABCD)	Absent (one or more cya/lef/pagA)	Absent	Absent (one or more capABCDE)	Absent (one or more bpsABCDEFGHX)	Absent	No Cry- or Cyt-encoding genes present	145
Bacillus_cereus_GCF_000832805_1_ASM83280v1_genomic.fna	GCF_000832805.1	Bacillus_anthracis_GCF_001683155_1_ASM168315v1_genomic.fna (94.701)	B_tropicus_N24_TYPE_STRAIN.fna (96.5005)	Bacillus_cereus_GCF_002199805_1_ASM219980v1_genomic.fna (95.5062)	4	4	4	4	4	4	5720073	5720073	5720073	5720073	5720073	5720073	4	5267792	5720073	35.18	5267792	5267792	1	1	0	Absent (one or more cesABCD)	Present (all cya/lef/pagA)	Present	Absent (one or more capABCDE)	Present (all bpsABCDEFGHX)	Present	No Cry- or Cyt-encoding genes present	78
Bacillus_cereus_GCF_000832845_1_ASM83284v1_genomic.fna	GCF_000832845.1	Bacillus_anthracis_GCF_001683155_1_ASM168315v1_genomic.fna (95.1458)	B_tropicus_N24_TYPE_STRAIN.fna (96.6992)	Bacillus_cereus_GCF_002199805_1_ASM219980v1_genomic.fna (96.0016)	2	2	2	2	2	1	5306298	5306298	5306298	5306298	5306298	5269496	2	5269496	5306298	35.42	5269496	5269496	1	1	0	Absent (one or more cesABCD)	Absent (one or more cya/lef/pagA)	Absent	Absent (one or more capABCDE)	Absent (one or more bpsABCDEFGHX)	Absent	No Cry- or Cyt-encoding genes present	38
Bacillus_cereus_GCF_000832865_1_ASM83286v1_genomic.fna	GCF_000832865.1	Bacillus_anthracis_GCF_001683155_1_ASM168315v1_genomic.fna (97.5047)	B_anthracis_Ames_TYPE_STRAIN.fna (97.4675)	Bacillus_anthracis_GCF_001683155_1_ASM168315v1_genomic.fna (97.5033)	8	8	7	6	6	5	6068729	6068729	6063831	6054034	6054034	6011564	8	5342933	6068729	34.95	5342933	5342933	1	1	0	Absent (one or more cesABCD)	Absent (one or more cya/lef/pagA)	Absent	Present (all capABCDE)	Absent (one or more bpsABCDEFGHX)	Absent	No Cry- or Cyt-encoding genes present	62
Bacillus_cereus_GCF_000833045_1_ASM83304v1_genomic.fna	GCF_000833045.1	Bacillus_anthracis_GCF_001683155_1_ASM168315v1_genomic.fna (97.3307)	B_anthracis_Ames_TYPE_STRAIN.fna (97.3241)	Bacillus_anthracis_GCF_001683155_1_ASM168315v1_genomic.fna (97.3463)	6	6	5	3	3	3	5846781	5846781	5841798	5824789	5824789	5824789	6	5305318	5846781	35.14	5305318	5305318	1	1	0	Absent (one or more cesABCD)	Absent (one or more cya/lef/pagA)	Absent	Absent (one or more capABCDE)	Absent (one or more bpsABCDEFGHX)	Absent	No Cry- or Cyt-encoding genes present	908
Bacillus_cereus_GCF_000835185_1_ASM83518v1_genomic.fna	GCF_000835185.1	Bacillus_anthracis_GCF_001683155_1_ASM168315v1_genomic.fna (98.6324)	B_anthracis_Ames_TYPE_STRAIN.fna (98.6198)	Bacillus_anthracis_GCF_001683155_1_ASM168315v1_genomic.fna (98.6469)	4	4	4	3	3	3	5642468	5642468	5642468	5635168	5635168	5635168	4	5271178	5642468	35.31	5271178	5271178	1	1	0	Absent (one or more cesABCD)	Absent (one or more cya/lef/pagA)	Absent	Absent (one or more capABCDE)	Absent (one or more bpsABCDEFGHX)	Absent	No Cry- or Cyt-encoding genes present	145
Bacillus_cereus_GCF_000935235_1_ASM93523v1_genomic.fna	GCF_000935235.1	Bacillus_cereus_GCF_002568015_1_ASM256801v1_genomic.fna (97.4918)	B_cereus_ATCC_14579_TYPE_STRAIN.fna (98.1005)	Bacillus_cereus_GCF_002568015_1_ASM256801v1_genomic.fna (97.4918)	238	205	152	127	68	29	5594243	5570869	5437613	5251257	4155463	2783563	238	468557	5594243	34.86	49800	24503	30	70	0	Absent (one or more cesABCD)	Absent (one or more cya/lef/pagA)	Absent	Absent (one or more capABCDE)	Absent (one or more bpsABCDEFGHX)	Absent	No Cry- or Cyt-encoding genes present	2080
Bacillus_cereus_GCF_000948345_1_BFA_11_A_genomic.fna	GCF_000948345.1	Bacillus_cereus_GCF_002568015_1_ASM256801v1_genomic.fna (98.0909)	B_cereus_ATCC_14579_TYPE_STRAIN.fna (96.8432)	Bacillus_cereus_GCF_002568015_1_ASM256801v1_genomic.fna (98.0909)	150	150	88	70	47	33	6225185	6225185	6077271	5950768	5581221	4990536	150	573450	6225185	34.62	172419	62706	12	28	0	Absent (one or more cesABCD)	Absent (one or more cya/lef/pagA)	Absent	Absent (one or more capABCDE)	Absent (one or more bpsABCDEFGHX)	Absent	No Cry- or Cyt-encoding genes present	750
Bacillus_cereus_GCF_000978375_1_ASM97837v1_genomic.fna	GCF_000978375.1	Bacillus_cereus_GCF_002568015_1_ASM256801v1_genomic.fna (97.4992)	B_cereus_ATCC_14579_TYPE_STRAIN.fna (98.0554)	Bacillus_cereus_GCF_002568015_1_ASM256801v1_genomic.fna (97.5123)	1	1	1	1	1	1	5349617	5349617	5349617	5349617	5349617	5349617	1	5349617	5349617	35.29	5349617	5349617	1	1	0	Absent (one or more cesABCD)	Absent (one or more cya/lef/pagA)	Absent	Absent (one or more capABCDE)	Absent (one or more bpsABCDEFGHX)	Absent	No Cry- or Cyt-encoding genes present	998
Bacillus_cereus_GCF_000987785_1_ASM98778v1_genomic.fna	GCF_000987785.1	Bacillus_anthracis_GCF_001683155_1_ASM168315v1_genomic.fna (94.2247)	B_pacificus_EB422_TYPE_STRAIN.fna (99.9223)	Bacillus_cereus_GCF_002199805_1_ASM219980v1_genomic.fna (95.9917)	96	92	79	75	56	37	5467646	5464699	5433019	5401116	5073907	4355412	96	339169	5467646	35.22	95944	59756	15	33	0	Absent (one or more cesABCD)	Absent (one or more cya/lef/pagA)	Absent	Absent (one or more capABCDE)	Absent (one or more bpsABCDEFGHX)	Absent	No Cry- or Cyt-encoding genes present	32
Bacillus_cereus_GCF_001008565_1_ASM100856v1_genomic.fna	GCF_001008565.1	Bacillus_anthracis_GCF_001683155_1_ASM168315v1_genomic.fna (93.1656)	B_wiedmannii_FSL_W8-0169_TYPE_STRAIN.fna (96.4798)	Bacillus_wiedmannii_GCF_002556065_1_ASM255606v1_genomic.fna (96.3575)	65	57	43	40	32	26	6055568	6050655	6025388	6006667	5873864	5660467	65	1131785	6055568	34.95	277833	157178	5	14	52.28	Absent (one or more cesABCD)	Absent (one or more cya/lef/pagA)	Absent	Absent (one or more capABCDE)	Absent (one or more bpsABCDEFGHX)	Absent	No Cry- or Cyt-encoding genes present	2066
Bacillus_cereus_GCF_001008575_1_ASM100857v1_genomic.fna	GCF_001008575.1	Bacillus_anthracis_GCF_001683155_1_ASM168315v1_genomic.fna (95.1496)	B_paranthracis_MN5_TYPE_STRAIN.fna (97.6085)	Bacillus_cereus_GCF_002199805_1_ASM219980v1_genomic.fna (98.9087)	76	68	54	50	43	31	5217021	5211791	5177282	5144731	5025456	4592002	76	407681	5217021	35.4	170659	88366	10	21	34.83	Absent (one or more cesABCD)	Absent (one or more cya/lef/pagA)	Absent	Absent (one or more capABCDE)	Absent (one or more bpsABCDEFGHX)	Absent	No Cry- or Cyt-encoding genes present	26
Bacillus_cereus_GCF_001008585_1_ASM100858v1_genomic.fna	GCF_001008585.1	Bacillus_anthracis_GCF_001683155_1_ASM168315v1_genomic.fna (95.1483)	B_paranthracis_MN5_TYPE_STRAIN.fna (97.6236)	Bacillus_cereus_GCF_002199805_1_ASM219980v1_genomic.fna (98.9167)	101	88	74	70	58	37	5482056	5473163	5441514	5410587	5208411	4418905	101	288474	5482056	35.47	117878	65102	16	32	28.49	Absent (one or more cesABCD)	Absent (one or more cya/lef/pagA)	Absent	Absent (one or more capABCDE)	Absent (one or more bpsABCDEFGHX)	Absent	No Cry- or Cyt-encoding genes present	144
Bacillus_cereus_GCF_001008595_1_ASM100859v1_genomic.fna	GCF_001008595.1	Bacillus_cereus_GCF_002568015_1_ASM256801v1_genomic.fna (96.7413)	B_cereus_ATCC_14579_TYPE_STRAIN.fna (96.4016)	Bacillus_cereus_GCF_002568015_1_ASM256801v1_genomic.fna (96.7555)	89	77	62	56	38	25	6237091	6229884	6192172	6143879	5859557	5435778	89	574325	6237091	34.63	237578	134803	7	15	54.18	Absent (one or more cesABCD)	Absent (one or more cya/lef/pagA)	Absent	Absent (one or more capABCDE)	Absent (one or more bpsABCDEFGHX)	Absent	No Cry- or Cyt-encoding genes present	2074
Bacillus_cereus_GCF_001008645_1_ASM100864v1_genomic.fna	GCF_001008645.1	Bacillus_anthracis_GCF_001683155_1_ASM168315v1_genomic.fna (97.9437)	B_anthracis_Ames_TYPE_STRAIN.fna (97.9485)	Bacillus_anthracis_GCF_001683155_1_ASM168315v1_genomic.fna (97.9437)	70	64	44	39	33	21	5571130	5566292	5522677	5485220	5379564	4954757	70	565039	5571130	35.14	304217	198152	7	13	30.57	Absent (one or more cesABCD)	Absent (one or more cya/lef/pagA)	Absent	Absent (one or more capABCDE)	Absent (one or more bpsABCDEFGHX)	Absent	No Cry- or Cyt-encoding genes present	1050
Bacillus_cereus_GCF_001008665_1_ASM100866v1_genomic.fna	GCF_001008665.1	Bacillus_cereus_GCF_002568015_1_ASM256801v1_genomic.fna (98.7364)	B_cereus_ATCC_14579_TYPE_STRAIN.fna (96.7953)	Bacillus_cereus_GCF_002568015_1_ASM256801v1_genomic.fna (98.7364)	312	255	162	119	73	35	6159495	6123133	5884532	5574291	4802043	3363471	312	185150	6159495	34.84	54547	28668	30	67	640.1	Absent (one or more cesABCD)	Absent (one or more cya/lef/pagA)	Absent	Absent (one or more capABCDE)	Absent (one or more bpsABCDEFGHX)	Absent	Cry-encoding genes present	15
Bacillus_cereus_GCF_001008695_1_ASM100869v1_genomic.fna	GCF_001008695.1	Bacillus_anthracis_GCF_001683155_1_ASM168315v1_genomic.fna (95.0718)	B_paranthracis_MN5_TYPE_STRAIN.fna (97.5094)	Bacillus_cereus_GCF_002199805_1_ASM219980v1_genomic.fna (98.8576)	106	85	61	54	40	29	5699587	5686586	5624164	5571290	5313885	4927279	106	609053	5699587	35.17	235544	84156	8	20	28.42	Absent (one or more cesABCD)	Absent (one or more cya/lef/pagA)	Absent	Absent (one or more capABCDE)	Absent (one or more bpsABCDEFGHX)	Absent	No Cry- or Cyt-encoding genes present	26
Bacillus_cereus_GCF_001043655_1_ASM104365v1_genomic.fna	GCF_001043655.1	Bacillus_cereus_GCF_002568015_1_ASM256801v1_genomic.fna (97.3494)	B_cereus_ATCC_14579_TYPE_STRAIN.fna (98.4843)	Bacillus_cereus_GCF_002568015_1_ASM256801v1_genomic.fna (97.3558)	90	75	63	59	47	36	5150922	5144153	5118287	5090433	4879341	4473694	90	295076	5150922	35.15	131054	69011	12	26	0	Absent (one or more cesABCD)	Absent (one or more cya/lef/pagA)	Absent	Absent (one or more capABCDE)	Absent (one or more bpsABCDEFGHX)	Absent	No Cry- or Cyt-encoding genes present	1481
Bacillus_cereus_GCF_001044475_1_ASM104447v1_genomic.fna	GCF_001044475.1	Bacillus_anthracis_GCF_001683155_1_ASM168315v1_genomic.fna (95.4376)	B_paranthracis_MN5_TYPE_STRAIN.fna (98.4547)	Bacillus_cereus_GCF_002199805_1_ASM219980v1_genomic.fna (97.9145)	48	47	41	38	33	24	5477362	5476527	5461921	5442223	5373073	5028271	48	808865	5477362	35.28	259768	153091	6	13	1.92	Absent (one or more cesABCD)	Absent (one or more cya/lef/pagA)	Absent	Absent (one or more capABCDE)	Absent (one or more bpsABCDEFGHX)	Absent	No Cry- or Cyt-encoding genes present	185
Bacillus_cereus_GCF_001044485_1_ASM104448v1_genomic.fna	GCF_001044485.1	Bacillus_cereus_GCF_002568015_1_ASM256801v1_genomic.fna (97.3282)	B_cereus_ATCC_14579_TYPE_STRAIN.fna (98.0468)	Bacillus_cereus_GCF_002568015_1_ASM256801v1_genomic.fna (97.3282)	45	42	40	36	27	24	5841213	5839142	5833123	5803482	5654993	5556552	45	1134101	5841213	35.06	237244	178580	6	13	4.14	Absent (one or more cesABCD)	Absent (one or more cya/lef/pagA)	Absent	Absent (one or more capABCDE)	Absent (one or more bpsABCDEFGHX)	Absent	No Cry- or Cyt-encoding genes present	1150
Bacillus_cereus_GCF_001044555_1_ASM104455v1_genomic.fna	GCF_001044555.1	Bacillus_anthracis_GCF_001683155_1_ASM168315v1_genomic.fna (94.2589)	B_pacificus_EB422_TYPE_STRAIN.fna (99.8979)	Bacillus_cereus_GCF_002199805_1_ASM219980v1_genomic.fna (96.076)	77	76	65	58	44	33	5565414	5564614	5522345	5467516	5228922	4894140	77	522158	5565414	35.32	170740	86442	10	23	75.43	Absent (one or more cesABCD)	Absent (one or more cya/lef/pagA)	Absent	Absent (one or more capABCDE)	Absent (one or more bpsABCDEFGHX)	Absent	No Cry- or Cyt-encoding genes present	32
Bacillus_cereus_GCF_001044565_1_ASM104456v1_genomic.fna	GCF_001044565.1	Bacillus_anthracis_GCF_001683155_1_ASM168315v1_genomic.fna (93.7025)	B_albus_N35-10-2_TYPE_STRAIN.fna (99.0092)	Bacillus_thuringiensis_GCF_002146655_1_ASM214665v1_genomic.fna (95.516)	49	49	43	40	32	25	5926033	5926033	5906838	5883176	5738710	5476160	49	1100747	5926033	35.11	355056	123254	4	13	1.43	Absent (one or more cesABCD)	Absent (one or more cya/lef/pagA)	Absent	Absent (one or more capABCDE)	Absent (one or more bpsABCDEFGHX)	Absent	No Cry- or Cyt-encoding genes present	2051
Bacillus_cereus_GCF_001044585_1_ASM104458v1_genomic.fna	GCF_001044585.1	Bacillus_anthracis_GCF_001683155_1_ASM168315v1_genomic.fna (98.1068)	B_anthracis_Ames_TYPE_STRAIN.fna (98.1079)	Bacillus_anthracis_GCF_001683155_1_ASM168315v1_genomic.fna (98.1068)	320	297	198	150	68	23	5226364	5209218	4946902	4604914	3262547	1732303	320	136570	5226364	35.23	32259	17840	46	100	1.91	Absent (one or more cesABCD)	Absent (one or more cya/lef/pagA)	Absent	Absent (one or more capABCDE)	Absent (one or more bpsABCDEFGHX)	Absent	No Cry- or Cyt-encoding genes present	1050
Bacillus_cereus_GCF_001044635_1_ASM104463v1_genomic.fna	GCF_001044635.1	Bacillus_anthracis_GCF_001683155_1_ASM168315v1_genomic.fna (95.3876)	B_paranthracis_MN5_TYPE_STRAIN.fna (98.5266)	Bacillus_cereus_GCF_002199805_1_ASM219980v1_genomic.fna (97.8963)	115	112	98	84	64	36	5285291	5283068	5237779	5135876	4831017	3826733	115	286327	5285291	35.27	91497	46845	19	39	1.89	Absent (one or more cesABCD)	Absent (one or more cya/lef/pagA)	Absent	Absent (one or more capABCDE)	Absent (one or more bpsABCDEFGHX)	Absent	No Cry- or Cyt-encoding genes present	1989
Bacillus_cereus_GCF_001044645_1_ASM104464v1_genomic.fna	GCF_001044645.1	Bacillus_cereus_GCF_002568015_1_ASM256801v1_genomic.fna (98.7881)	B_cereus_ATCC_14579_TYPE_STRAIN.fna (97.0973)	Bacillus_cereus_GCF_002568015_1_ASM256801v1_genomic.fna (98.7881)	64	64	55	50	40	34	5714965	5714965	5692218	5657876	5487606	5282317	64	452143	5714965	35.1	204296	94887	10	19	4.3	Absent (one or more cesABCD)	Absent (one or more cya/lef/pagA)	Absent	Absent (one or more capABCDE)	Absent (one or more bpsABCDEFGHX)	Absent	No Cry- or Cyt-encoding genes present	2111
Bacillus_cereus_GCF_001044655_1_ASM104465v1_genomic.fna	GCF_001044655.1	Bacillus_cereus_GCF_002568015_1_ASM256801v1_genomic.fna (97.4565)	B_cereus_ATCC_14579_TYPE_STRAIN.fna (98.0721)	Bacillus_cereus_GCF_002568015_1_ASM256801v1_genomic.fna (97.4578)	61	61	55	48	36	32	6069941	6069941	6051521	5997862	5794543	5668610	61	453260	6069941	34.91	189988	132551	9	19	9.32	Absent (one or more cesABCD)	Absent (one or more cya/lef/pagA)	Absent	Absent (one or more capABCDE)	Absent (one or more bpsABCDEFGHX)	Absent	No Cry- or Cyt-encoding genes present	1979
Bacillus_cereus_GCF_001044665_1_ASM104466v1_genomic.fna	GCF_001044665.1	Bacillus_cereus_GCF_002568015_1_ASM256801v1_genomic.fna (97.1136)	B_cereus_ATCC_14579_TYPE_STRAIN.fna (98.8269)	Bacillus_cereus_GCF_002568015_1_ASM256801v1_genomic.fna (97.1136)	447	412	265	174	70	15	5513419	5488303	5104441	4469239	2834796	990073	447	100653	5513419	34.93	25621	12467	67	145	0	Absent (one or more cesABCD)	Absent (one or more cya/lef/pagA)	Absent	Absent (one or more capABCDE)	Absent (one or more bpsABCDEFGHX)	Absent	No Cry- or Cyt-encoding genes present	142
Bacillus_cereus_GCF_001044715_1_ASM104471v1_genomic.fna	GCF_001044715.1	Bacillus_cereus_GCF_002568015_1_ASM256801v1_genomic.fna (97.092)	B_cereus_ATCC_14579_TYPE_STRAIN.fna (98.7001)	Bacillus_cereus_GCF_002568015_1_ASM256801v1_genomic.fna (97.0779)	38	38	34	31	26	25	5593233	5593233	5579231	5556088	5470930	5421013	38	659381	5593233	35.15	348619	152500	6	12	5.9	Absent (one or more cesABCD)	Absent (one or more cya/lef/pagA)	Absent	Absent (one or more capABCDE)	Absent (one or more bpsABCDEFGHX)	Absent	No Cry- or Cyt-encoding genes present	395
Bacillus_cereus_GCF_001044735_1_ASM104473v1_genomic.fna	GCF_001044735.1	Bacillus_anthracis_GCF_001683155_1_ASM168315v1_genomic.fna (95.1654)	B_paranthracis_MN5_TYPE_STRAIN.fna (97.5056)	Bacillus_cereus_GCF_002199805_1_ASM219980v1_genomic.fna (98.8985)	68	67	62	57	48	37	5552607	5551648	5536745	5501330	5341401	4927884	68	371484	5552607	35.34	166503	73369	12	25	0.65	Absent (one or more cesABCD)	Absent (one or more cya/lef/pagA)	Absent	Absent (one or more capABCDE)	Absent (one or more bpsABCDEFGHX)	Absent	No Cry- or Cyt-encoding genes present	164
Bacillus_cereus_GCF_001044795_1_ASM104479v1_genomic.fna	GCF_001044795.1	Bacillus_anthracis_GCF_001683155_1_ASM168315v1_genomic.fna (95.3291)	B_paranthracis_MN5_TYPE_STRAIN.fna (98.4886)	Bacillus_cereus_GCF_002199805_1_ASM219980v1_genomic.fna (97.8234)	54	54	52	45	35	28	5530488	5530488	5523980	5469833	5314672	5054897	54	647399	5530488	35.35	192413	120838	8	17	12.39	Absent (one or more cesABCD)	Absent (one or more cya/lef/pagA)	Absent	Absent (one or more capABCDE)	Absent (one or more bpsABCDEFGHX)	Absent	No Cry- or Cyt-encoding genes present	1989
Bacillus_cereus_GCF_001044815_1_ASM104481v1_genomic.fna	GCF_001044815.1	Bacillus_anthracis_GCF_001683155_1_ASM168315v1_genomic.fna (93.1149)	B_wiedmannii_FSL_W8-0169_TYPE_STRAIN.fna (96.6319)	Bacillus_wiedmannii_GCF_002556065_1_ASM255606v1_genomic.fna (95.9453)	60	60	52	49	41	32	6226076	6226076	6207932	6189946	6061311	5727975	60	812059	6226076	34.99	180772	111236	8	19	0.02	Absent (one or more cesABCD)	Absent (one or more cya/lef/pagA)	Absent	Absent (one or more capABCDE)	Absent (one or more bpsABCDEFGHX)	Absent	No Cry- or Cyt-encoding genes present	2038
Bacillus_cereus_GCF_001044825_1_ASM104482v1_genomic.fna	GCF_001044825.1	Bacillus_anthracis_GCF_001683155_1_ASM168315v1_genomic.fna (95.0967)	B_paranthracis_MN5_TYPE_STRAIN.fna (97.5523)	Bacillus_cereus_GCF_002199805_1_ASM219980v1_genomic.fna (98.8037)	92	92	79	66	51	36	6090848	6090848	6050126	5955795	5714767	5167869	92	398886	6090848	35.21	172877	74547	12	27	0.84	Absent (one or more cesABCD)	Absent (one or more cya/lef/pagA)	Absent	Absent (one or more capABCDE)	Absent (one or more bpsABCDEFGHX)	Absent	No Cry- or Cyt-encoding genes present	26
Bacillus_cereus_GCF_001044855_1_ASM104485v1_genomic.fna	GCF_001044855.1	Bacillus_cereus_GCF_002568015_1_ASM256801v1_genomic.fna (98.5686)	B_cereus_ATCC_14579_TYPE_STRAIN.fna (96.7863)	Bacillus_cereus_GCF_002568015_1_ASM256801v1_genomic.fna (98.5686)	207	201	170	135	88	45	6759149	6755304	6661064	6404739	5591347	4013934	207	275589	6759149	34.86	61349	32859	34	71	6.47	Absent (one or more cesABCD)	Absent (one or more cya/lef/pagA)	Absent	Absent (one or more capABCDE)	Absent (one or more bpsABCDEFGHX)	Absent	Cry-encoding genes present	15
Bacillus_cereus_GCF_001044875_1_ASM104487v1_genomic.fna	GCF_001044875.1	Bacillus_cereus_GCF_002568015_1_ASM256801v1_genomic.fna (96.0049)	B_thuringiensis_serovar_berliner_ATCC_10792_TYPE_STRAIN.fna (97.1084)	Bacillus_cereus_GCF_002568015_1_ASM256801v1_genomic.fna (96.0049)	78	76	75	68	48	35	5791233	5789886	5785153	5734266	5353869	4894306	78	438000	5791233	35.09	136264	63203	11	26	68.74	Absent (one or more cesABCD)	Absent (one or more cya/lef/pagA)	Absent	Absent (one or more capABCDE)	Absent (one or more bpsABCDEFGHX)	Absent	No Cry- or Cyt-encoding genes present	2052
Bacillus_cereus_GCF_001044895_1_ASM104489v1_genomic.fna	GCF_001044895.1	Bacillus_anthracis_GCF_001683155_1_ASM168315v1_genomic.fna (95.0281)	B_paranthracis_MN5_TYPE_STRAIN.fna (97.5654)	Bacillus_cereus_GCF_002199805_1_ASM219980v1_genomic.fna (98.8574)	184	179	154	131	78	35	5618923	5615446	5560818	5395776	4510269	2981506	184	214525	5618923	35.12	52377	29952	32	67	0.23	Absent (one or more cesABCD)	Absent (one or more cya/lef/pagA)	Absent	Absent (one or more capABCDE)	Absent (one or more bpsABCDEFGHX)	Absent	No Cry- or Cyt-encoding genes present	164
Bacillus_cereus_GCF_001044905_1_ASM104490v1_genomic.fna	GCF_001044905.1	Bacillus_anthracis_GCF_001683155_1_ASM168315v1_genomic.fna (95.0634)	B_tropicus_N24_TYPE_STRAIN.fna (96.3231)	Bacillus_cereus_GCF_002199805_1_ASM219980v1_genomic.fna (96.5212)	34	33	26	22	19	19	5333418	5332611	5310127	5279202	5229515	5229515	34	947826	5333418	35.42	402005	184540	4	8	0.37	Absent (one or more cesABCD)	Absent (one or more cya/lef/pagA)	Absent	Absent (one or more capABCDE)	Absent (one or more bpsABCDEFGHX)	Absent	No Cry- or Cyt-encoding genes present	1986
Bacillus_cereus_GCF_001044955_1_ASM104495v1_genomic.fna	GCF_001044955.1	Bacillus_cereus_GCF_002568015_1_ASM256801v1_genomic.fna (98.5919)	B_cereus_ATCC_14579_TYPE_STRAIN.fna (96.8013)	Bacillus_cereus_GCF_002568015_1_ASM256801v1_genomic.fna (98.5919)	176	175	157	131	87	49	6764924	6764153	6700253	6519812	5782585	4369843	176	275589	6764924	34.93	67058	38154	32	65	4.51	Absent (one or more cesABCD)	Absent (one or more cya/lef/pagA)	Absent	Absent (one or more capABCDE)	Absent (one or more bpsABCDEFGHX)	Absent	Cry-encoding genes present	15
Bacillus_cereus_GCF_001058585_1_ASM105858v1_genomic.fna	GCF_001058585.1	Bacillus_cereus_GCF_002568015_1_ASM256801v1_genomic.fna (97.3891)	B_cereus_ATCC_14579_TYPE_STRAIN.fna (98.1182)	Bacillus_cereus_GCF_002568015_1_ASM256801v1_genomic.fna (97.3891)	719	575	265	151	48	16	5642118	5567707	4789349	3961094	2252350	1260905	719	127459	5642118	34.97	20438	8406	73	181	23.09	Absent (one or more cesABCD)	Absent (one or more cya/lef/pagA)	Absent	Absent (one or more capABCDE)	Absent (one or more bpsABCDEFGHX)	Absent	No Cry- or Cyt-encoding genes present	1083
Bacillus_cereus_GCF_001059175_1_ASM105917v1_genomic.fna	GCF_001059175.1	Bacillus_cereus_GCF_002568015_1_ASM256801v1_genomic.fna (97.3348)	B_cereus_ATCC_14579_TYPE_STRAIN.fna (98.083)	Bacillus_cereus_GCF_002568015_1_ASM256801v1_genomic.fna (97.3348)	61	56	48	44	36	29	5391094	5389019	5372327	5344791	5189783	4888869	61	441181	5391094	35.16	201695	110775	11	19	18.99	Absent (one or more cesABCD)	Absent (one or more cya/lef/pagA)	Absent	Absent (one or more capABCDE)	Absent (one or more bpsABCDEFGHX)	Absent	No Cry- or Cyt-encoding genes present	1083*
Bacillus_cereus_GCF_001059825_1_ASM105982v1_genomic.fna	GCF_001059825.1	Bacillus_anthracis_GCF_001683155_1_ASM168315v1_genomic.fna (94.5018)	B_pacificus_EB422_TYPE_STRAIN.fna (98.3526)	Bacillus_cereus_GCF_002199805_1_ASM219980v1_genomic.fna (96.1308)	585	436	288	174	53	9	5364992	5298601	4905403	4081511	2167196	677797	585	107137	5364992	35.17	20160	10229	76	169	1.86	Absent (one or more cesABCD)	Absent (one or more cya/lef/pagA)	Absent	Absent (one or more capABCDE)	Absent (one or more bpsABCDEFGHX)	Absent	No Cry- or Cyt-encoding genes present	1032
Bacillus_cereus_GCF_001059875_1_ASM105987v1_genomic.fna	GCF_001059875.1	Bacillus_anthracis_GCF_001683155_1_ASM168315v1_genomic.fna (94.4521)	B_pacificus_EB422_TYPE_STRAIN.fna (98.3702)	Bacillus_cereus_GCF_002199805_1_ASM219980v1_genomic.fna (96.156)	504	378	253	170	65	15	5360032	5306426	4969309	4360775	2669366	962773	504	100190	5360032	35.17	24791	12654	66	141	0	Absent (one or more cesABCD)	Absent (one or more cya/lef/pagA)	Absent	Absent (one or more capABCDE)	Absent (one or more bpsABCDEFGHX)	Absent	No Cry- or Cyt-encoding genes present	1032
Bacillus_cereus_GCF_001077095_1_ASM107709v1_genomic.fna	GCF_001077095.1	Bacillus_cereus_GCF_002568015_1_ASM256801v1_genomic.fna (97.3601)	B_cereus_ATCC_14579_TYPE_STRAIN.fna (98.157)	Bacillus_cereus_GCF_002568015_1_ASM256801v1_genomic.fna (97.3601)	132	121	96	82	56	30	5351897	5348236	5282160	5179925	4703374	3735279	132	283253	5351897	35.12	113960	43406	15	37	20.8	Absent (one or more cesABCD)	Absent (one or more cya/lef/pagA)	Absent	Absent (one or more capABCDE)	Absent (one or more bpsABCDEFGHX)	Absent	No Cry- or Cyt-encoding genes present	1083*
Bacillus_cereus_GCF_001277915_1_ASM127791v1_genomic.fna	GCF_001277915.1	Bacillus_cereus_GCF_002568015_1_ASM256801v1_genomic.fna (96.2562)	B_thuringiensis_serovar_berliner_ATCC_10792_TYPE_STRAIN.fna (98.4086)	Bacillus_cereus_GCF_002568015_1_ASM256801v1_genomic.fna (96.2586)	4	4	4	2	1	1	5398511	5398511	5398511	5381776	5370032	5370032	4	5370032	5398511	35.2	5370032	5370032	1	1	0.02	Absent (one or more cesABCD)	Absent (one or more cya/lef/pagA)	Absent	Absent (one or more capABCDE)	Absent (one or more bpsABCDEFGHX)	Absent	No Cry- or Cyt-encoding genes present	1590
Bacillus_cereus_GCF_001286825_1_Bacillus_JRS4_genomic.fna	GCF_001286825.1	Bacillus_anthracis_GCF_001683155_1_ASM168315v1_genomic.fna (98.9688)	B_anthracis_Ames_TYPE_STRAIN.fna (98.9812)	Bacillus_anthracis_GCF_001683155_1_ASM168315v1_genomic.fna (98.9688)	793	659	284	145	40	10	5247249	5163981	4216961	3254086	1629250	630857	793	85365	5247249	35.34	14454	6246	94	234	0	Absent (one or more cesABCD)	Absent (one or more cya/lef/pagA)	Absent	Absent (one or more capABCDE)	Absent (one or more bpsABCDEFGHX)	Absent	No Cry- or Cyt-encoding genes present	2108
Bacillus_cereus_GCF_001518875_1_ASM151887v1_genomic.fna	GCF_001518875.1	Bacillus_cereus_GCF_002568015_1_ASM256801v1_genomic.fna (96.9851)	B_cereus_ATCC_14579_TYPE_STRAIN.fna (98.7616)	Bacillus_cereus_GCF_002568015_1_ASM256801v1_genomic.fna (96.9851)	2	2	2	2	2	2	5678662	5678662	5678662	5678662	5678662	5678662	2	5418913	5678662	35.15	5418913	5418913	1	1	0	Absent (one or more cesABCD)	Absent (one or more cya/lef/pagA)	Absent	Absent (one or more capABCDE)	Absent (one or more bpsABCDEFGHX)	Absent	No Cry- or Cyt-encoding genes present	1946
Bacillus_cereus_GCF_001541995_1_ASM154199v1_genomic.fna	GCF_001541995.1	Bacillus_anthracis_GCF_001683155_1_ASM168315v1_genomic.fna (98.6517)	B_anthracis_Ames_TYPE_STRAIN.fna (98.6291)	Bacillus_anthracis_GCF_001683155_1_ASM168315v1_genomic.fna (98.6517)	225	171	129	106	74	41	5690867	5652588	5545462	5374762	4824642	3686545	225	338897	5690867	35.31	70267	35728	28	55	0	Absent (one or more cesABCD)	Absent (one or more cya/lef/pagA)	Absent	Absent (one or more capABCDE)	Absent (one or more bpsABCDEFGHX)	Absent	No Cry- or Cyt-encoding genes present	145
Bacillus_cereus_GCF_001566355_1_ASM156635v1_genomic.fna	GCF_001566355.1	Bacillus_anthracis_GCF_001683155_1_ASM168315v1_genomic.fna (94.4052)	B_pacificus_EB422_TYPE_STRAIN.fna (98.1981)	Bacillus_cereus_GCF_002199805_1_ASM219980v1_genomic.fna (96.0965)	278	210	138	101	56	29	5411255	5377333	5168316	4892019	4161549	3194119	278	340091	5411255	35.38	70158	27271	21	53	0	Absent (one or more cesABCD)	Absent (one or more cya/lef/pagA)	Absent	Absent (one or more capABCDE)	Absent (one or more bpsABCDEFGHX)	Absent	No Cry- or Cyt-encoding genes present	996
Bacillus_cereus_GCF_001566365_1_ASM156636v1_genomic.fna	GCF_001566365.1	Bacillus_anthracis_GCF_001683155_1_ASM168315v1_genomic.fna (95.257)	B_paranthracis_MN5_TYPE_STRAIN.fna (97.5738)	Bacillus_cereus_GCF_002199805_1_ASM219980v1_genomic.fna (98.9069)	194	157	114	86	52	28	5591569	5575072	5454129	5244396	4678836	3806849	194	418945	5591569	35.17	101838	39754	14	37	0	Absent (one or more cesABCD)	Absent (one or more cya/lef/pagA)	Absent	Absent (one or more capABCDE)	Absent (one or more bpsABCDEFGHX)	Absent	No Cry- or Cyt-encoding genes present	164
Bacillus_cereus_GCF_001566375_1_ASM156637v1_genomic.fna	GCF_001566375.1	Bacillus_anthracis_GCF_001683155_1_ASM168315v1_genomic.fna (95.1619)	B_paranthracis_MN5_TYPE_STRAIN.fna (97.5283)	Bacillus_cereus_GCF_002199805_1_ASM219980v1_genomic.fna (98.8636)	266	166	108	82	53	30	5620250	5575998	5446912	5252879	4769520	3963008	266	526437	5620250	35.45	115558	40434	14	36	0	Present (all cesABCD)	Absent (one or more cya/lef/pagA)	Absent	Absent (one or more capABCDE)	Absent (one or more bpsABCDEFGHX)	Absent	No Cry- or Cyt-encoding genes present	26
Bacillus_cereus_GCF_001566385_1_ASM156638v1_genomic.fna	GCF_001566385.1	Bacillus_anthracis_GCF_001683155_1_ASM168315v1_genomic.fna (95.4058)	B_paranthracis_MN5_TYPE_STRAIN.fna (98.4189)	Bacillus_cereus_GCF_002199805_1_ASM219980v1_genomic.fna (97.8629)	328	229	143	95	48	29	5501965	5453767	5224984	4861120	4083791	3401745	328	293885	5501965	35.45	72222	24362	19	50	0	Present (all cesABCD)	Absent (one or more cya/lef/pagA)	Absent	Absent (one or more capABCDE)	Absent (one or more bpsABCDEFGHX)	Absent	No Cry- or Cyt-encoding genes present	2056
Bacillus_cereus_GCF_001566435_1_ASM156643v1_genomic.fna	GCF_001566435.1	Bacillus_anthracis_GCF_001683155_1_ASM168315v1_genomic.fna (95.28)	B_paranthracis_MN5_TYPE_STRAIN.fna (97.5803)	Bacillus_cereus_GCF_002199805_1_ASM219980v1_genomic.fna (98.858)	1328	251	146	93	47	27	6107210	5593494	5341354	4965767	4165130	3504161	1328	359025	6107210	36.68	66916	18560	20	66	0	Present (all cesABCD)	Absent (one or more cya/lef/pagA)	Absent	Absent (one or more capABCDE)	Absent (one or more bpsABCDEFGHX)	Absent	No Cry- or Cyt-encoding genes present	26
Bacillus_cereus_GCF_001566445_1_ASM156644v1_genomic.fna	GCF_001566445.1	Bacillus_anthracis_GCF_001683155_1_ASM168315v1_genomic.fna (95.1691)	B_paranthracis_MN5_TYPE_STRAIN.fna (97.5489)	Bacillus_cereus_GCF_002199805_1_ASM219980v1_genomic.fna (98.9072)	200	137	103	80	59	34	5492740	5466318	5378500	5200119	4869162	4031385	200	319048	5492740	35.37	101924	48711	17	36	0	Present (all cesABCD)	Absent (one or more cya/lef/pagA)	Absent	Absent (one or more capABCDE)	Absent (one or more bpsABCDEFGHX)	Absent	No Cry- or Cyt-encoding genes present	144
Bacillus_cereus_GCF_001566455_1_ASM156645v1_genomic.fna	GCF_001566455.1	Bacillus_anthracis_GCF_001683155_1_ASM168315v1_genomic.fna (95.1893)	B_paranthracis_MN5_TYPE_STRAIN.fna (97.5101)	Bacillus_cereus_GCF_002199805_1_ASM219980v1_genomic.fna (98.8115)	359	281	175	104	56	30	5554403	5516655	5241057	4731221	3933278	2978972	359	248483	5554403	35.46	57296	20520	27	67	0	Present (all cesABCD)	Absent (one or more cya/lef/pagA)	Absent	Absent (one or more capABCDE)	Absent (one or more bpsABCDEFGHX)	Absent	No Cry- or Cyt-encoding genes present	26
Bacillus_cereus_GCF_001566465_1_ASM156646v1_genomic.fna	GCF_001566465.1	Bacillus_anthracis_GCF_001683155_1_ASM168315v1_genomic.fna (95.2352)	B_paranthracis_MN5_TYPE_STRAIN.fna (97.5546)	Bacillus_cereus_GCF_002199805_1_ASM219980v1_genomic.fna (98.834)	377	284	161	106	49	24	5529283	5479450	5155773	4771921	3867311	3009346	377	416829	5529283	35.56	64745	20083	20	62	0	Present (all cesABCD)	Absent (one or more cya/lef/pagA)	Absent	Absent (one or more capABCDE)	Absent (one or more bpsABCDEFGHX)	Absent	No Cry- or Cyt-encoding genes present	26
Bacillus_cereus_GCF_001566515_1_ASM156651v1_genomic.fna	GCF_001566515.1	Bacillus_anthracis_GCF_001683155_1_ASM168315v1_genomic.fna (95.1978)	B_paranthracis_MN5_TYPE_STRAIN.fna (97.5073)	Bacillus_cereus_GCF_002199805_1_ASM219980v1_genomic.fna (98.8675)	354	238	138	97	50	27	5773137	5718268	5460214	5173916	4382817	3532182	354	386468	5773137	35.47	71934	25730	17	48	0	Present (all cesABCD)	Absent (one or more cya/lef/pagA)	Absent	Absent (one or more capABCDE)	Absent (one or more bpsABCDEFGHX)	Absent	No Cry- or Cyt-encoding genes present	26
Bacillus_cereus_GCF_001566525_1_ASM156652v1_genomic.fna	GCF_001566525.1	Bacillus_anthracis_GCF_001683155_1_ASM168315v1_genomic.fna (95.3034)	B_paranthracis_MN5_TYPE_STRAIN.fna (97.6253)	Bacillus_cereus_GCF_002199805_1_ASM219980v1_genomic.fna (98.8253)	488	378	185	113	54	23	5486142	5417185	4940662	4448270	3531749	2503473	488	254048	5486142	35.59	42768	14152	29	85	0	Present (all cesABCD)	Absent (one or more cya/lef/pagA)	Absent	Absent (one or more capABCDE)	Absent (one or more bpsABCDEFGHX)	Absent	No Cry- or Cyt-encoding genes present	26
Bacillus_cereus_GCF_001566535_1_ASM156653v1_genomic.fna	GCF_001566535.1	Bacillus_anthracis_GCF_001683155_1_ASM168315v1_genomic.fna (95.4125)	B_paranthracis_MN5_TYPE_STRAIN.fna (99.0068)	Bacillus_cereus_GCF_002199805_1_ASM219980v1_genomic.fna (97.6288)	1830	102	62	52	39	25	6507239	5664705	5587742	5509145	5301283	4813061	1830	941733	6507239	37.18	131803	47447	8	27	0	Present (all cesABCD)	Absent (one or more cya/lef/pagA)	Absent	Absent (one or more capABCDE)	Absent (one or more bpsABCDEFGHX)	Absent	No Cry- or Cyt-encoding genes present	869
Bacillus_cereus_GCF_001566705_1_ASM156670v1_genomic.fna	GCF_001566705.1	Bacillus_cereus_GCF_002568015_1_ASM256801v1_genomic.fna (97.5366)	B_cereus_ATCC_14579_TYPE_STRAIN.fna (98.1741)	Bacillus_cereus_GCF_002568015_1_ASM256801v1_genomic.fna (97.5529)	509	375	177	96	50	24	5210352	5134792	4647326	4069477	3339330	2376631	509	381029	5210352	35.4	46627	12549	29	82	0	Absent (one or more cesABCD)	Absent (one or more cya/lef/pagA)	Absent	Absent (one or more capABCDE)	Absent (one or more bpsABCDEFGHX)	Absent	No Cry- or Cyt-encoding genes present	29
Bacillus_cereus_GCF_001579695_1_ASM157969v1_genomic.fna	GCF_001579695.1	Bacillus_cereus_GCF_002568015_1_ASM256801v1_genomic.fna (96.9137)	B_cereus_ATCC_14579_TYPE_STRAIN.fna (98.397)	Bacillus_cereus_GCF_002568015_1_ASM256801v1_genomic.fna (96.9079)	126	118	98	82	58	37	5386583	5381095	5336139	5208369	4826885	4040568	126	307306	5386583	35.04	91419	51180	17	37	0.33	Absent (one or more cesABCD)	Absent (one or more cya/lef/pagA)	Absent	Absent (one or more capABCDE)	Absent (one or more bpsABCDEFGHX)	Absent	No Cry- or Cyt-encoding genes present	1025
Bacillus_cereus_GCF_001583685_1_ASM158368v1_genomic.fna	GCF_001583685.1	Bacillus_cereus_GCF_002568015_1_ASM256801v1_genomic.fna (96.473)	B_thuringiensis_serovar_berliner_ATCC_10792_TYPE_STRAIN.fna (97.8924)	Bacillus_cereus_GCF_002568015_1_ASM256801v1_genomic.fna (96.473)	87	64	53	49	42	35	5725783	5714596	5689666	5661131	5536564	5243800	87	681900	5725783	34.92	141404	95702	11	23	0	Absent (one or more cesABCD)	Absent (one or more cya/lef/pagA)	Absent	Absent (one or more capABCDE)	Absent (one or more bpsABCDEFGHX)	Absent	No Cry- or Cyt-encoding genes present	1087
Bacillus_cereus_GCF_001583705_1_ASM158370v1_genomic.fna	GCF_001583705.1	Bacillus_anthracis_GCF_001683155_1_ASM168315v1_genomic.fna (95.3886)	B_paranthracis_MN5_TYPE_STRAIN.fna (98.3636)	Bacillus_cereus_GCF_002199805_1_ASM219980v1_genomic.fna (97.8743)	168	146	105	87	59	33	5768294	5757484	5663163	5516952	5056923	4061616	168	495167	5768294	35.07	90998	44239	15	39	0	Absent (one or more cesABCD)	Absent (one or more cya/lef/pagA)	Absent	Absent (one or more capABCDE)	Absent (one or more bpsABCDEFGHX)	Absent	No Cry- or Cyt-encoding genes present	1084
Bacillus_cereus_GCF_001583745_1_ASM158374v1_genomic.fna	GCF_001583745.1	Bacillus_cereus_GCF_002568015_1_ASM256801v1_genomic.fna (97.3075)	B_cereus_ATCC_14579_TYPE_STRAIN.fna (97.9636)	Bacillus_cereus_GCF_002568015_1_ASM256801v1_genomic.fna (97.3045)	108	80	65	60	45	32	5769219	5757410	5712518	5673431	5421064	4933318	108	337119	5769219	35.04	174253	83590	12	23	0	Absent (one or more cesABCD)	Absent (one or more cya/lef/pagA)	Absent	Absent (one or more capABCDE)	Absent (one or more bpsABCDEFGHX)	Absent	No Cry- or Cyt-encoding genes present	1083
Bacillus_cereus_GCF_001583755_1_ASM158375v1_genomic.fna	GCF_001583755.1	B_toyonensis_BCT_7112_TYPE_STRAIN.fna (99.882)	B_toyonensis_BCT_7112_TYPE_STRAIN.fna (99.882)	B_toyonensis_BCT_7112_TYPE_STRAIN.fna (99.8687)	137	97	79	70	51	28	5877026	5857687	5809298	5745183	5437480	4599835	137	695986	5877026	34.94	137682	64556	11	25	0	Absent (one or more cesABCD)	Absent (one or more cya/lef/pagA)	Absent	Absent (one or more capABCDE)	Absent (one or more bpsABCDEFGHX)	Absent	No Cry- or Cyt-encoding genes present	111
Bacillus_cereus_GCF_001583765_1_ASM158376v1_genomic.fna	GCF_001583765.1	Bacillus_anthracis_GCF_001683155_1_ASM168315v1_genomic.fna (94.3554)	B_pacificus_EB422_TYPE_STRAIN.fna (98.3388)	Bacillus_cereus_GCF_002199805_1_ASM219980v1_genomic.fna (96.0465)	132	107	92	85	61	36	5338258	5327633	5284430	5234413	4821464	3945062	132	607678	5338258	35.3	89925	48649	17	38	0	Absent (one or more cesABCD)	Absent (one or more cya/lef/pagA)	Absent	Absent (one or more capABCDE)	Absent (one or more bpsABCDEFGHX)	Absent	No Cry- or Cyt-encoding genes present	1032
Bacillus_cereus_GCF_001583805_1_ASM158380v1_genomic.fna	GCF_001583805.1	Bacillus_anthracis_GCF_001683155_1_ASM168315v1_genomic.fna (97.9922)	B_anthracis_Ames_TYPE_STRAIN.fna (97.9882)	Bacillus_anthracis_GCF_001683155_1_ASM168315v1_genomic.fna (97.9922)	182	146	110	95	66	35	5790900	5776322	5689225	5578577	5047975	3997204	182	438967	5790900	35.11	91863	35792	19	44	0	Absent (one or more cesABCD)	Absent (one or more cya/lef/pagA)	Absent	Absent (one or more capABCDE)	Absent (one or more bpsABCDEFGHX)	Absent	No Cry- or Cyt-encoding genes present	1050
Bacillus_cereus_GCF_001583845_1_ASM158384v1_genomic.fna	GCF_001583845.1	Bacillus_cereus_GCF_002568015_1_ASM256801v1_genomic.fna (98.3364)	B_cereus_ATCC_14579_TYPE_STRAIN.fna (97.1365)	Bacillus_cereus_GCF_002568015_1_ASM256801v1_genomic.fna (98.3364)	1097	846	320	143	37	6	5688117	5538746	4249224	3037611	1376660	396324	1097	85357	5688117	35	11958	4942	126	324	0	Absent (one or more cesABCD)	Absent (one or more cya/lef/pagA)	Absent	Absent (one or more capABCDE)	Absent (one or more bpsABCDEFGHX)	Absent	No Cry- or Cyt-encoding genes present	787
Bacillus_cereus_GCF_001583855_1_ASM158385v1_genomic.fna	GCF_001583855.1	Bacillus_anthracis_GCF_001683155_1_ASM168315v1_genomic.fna (97.6327)	B_anthracis_Ames_TYPE_STRAIN.fna (97.6664)	Bacillus_anthracis_GCF_001683155_1_ASM168315v1_genomic.fna (97.6327)	204	158	122	107	65	35	5663643	5639784	5538682	5426595	4692400	3607737	204	400356	5663643	35.2	78469	35516	23	51	0	Absent (one or more cesABCD)	Absent (one or more cya/lef/pagA)	Absent	Absent (one or more capABCDE)	Absent (one or more bpsABCDEFGHX)	Absent	No Cry- or Cyt-encoding genes present	365
Bacillus_cereus_GCF_001583865_1_ASM158386v1_genomic.fna	GCF_001583865.1	Bacillus_cereus_GCF_002568015_1_ASM256801v1_genomic.fna (97.1123)	B_cereus_ATCC_14579_TYPE_STRAIN.fna (98.8585)	Bacillus_cereus_GCF_002568015_1_ASM256801v1_genomic.fna (97.1123)	169	136	107	84	48	30	5882215	5865106	5785463	5613770	5025024	4376313	169	825904	5882215	35.14	141377	49084	12	31	0	Absent (one or more cesABCD)	Absent (one or more cya/lef/pagA)	Absent	Absent (one or more capABCDE)	Absent (one or more bpsABCDEFGHX)	Absent	No Cry- or Cyt-encoding genes present	24
Bacillus_cereus_GCF_001583875_1_ASM158387v1_genomic.fna	GCF_001583875.1	Bacillus_cereus_GCF_002568015_1_ASM256801v1_genomic.fna (99.1113)	B_cereus_ATCC_14579_TYPE_STRAIN.fna (97.0372)	Bacillus_cereus_GCF_002568015_1_ASM256801v1_genomic.fna (99.1113)	198	166	124	94	55	25	5860633	5846074	5723391	5518464	4866057	3761384	198	803312	5860633	34.97	133290	37195	14	40	0	Absent (one or more cesABCD)	Absent (one or more cya/lef/pagA)	Absent	Absent (one or more capABCDE)	Absent (one or more bpsABCDEFGHX)	Absent	No Cry- or Cyt-encoding genes present	1089
Bacillus_cereus_GCF_001583925_1_ASM158392v1_genomic.fna	GCF_001583925.1	Bacillus_anthracis_GCF_001683155_1_ASM168315v1_genomic.fna (94.6221)	B_tropicus_N24_TYPE_STRAIN.fna (96.5541)	Bacillus_cereus_GCF_002199805_1_ASM219980v1_genomic.fna (95.6881)	349	308	194	139	73	32	5916679	5887564	5589408	5191796	4125138	2700928	349	373623	5916679	35.15	43460	21170	38	87	0	Absent (one or more cesABCD)	Absent (one or more cya/lef/pagA)	Absent	Absent (one or more capABCDE)	Absent (one or more bpsABCDEFGHX)	Absent	No Cry- or Cyt-encoding genes present	1086
Bacillus_cereus_GCF_001583935_1_ASM158393v1_genomic.fna	GCF_001583935.1	Bacillus_cereus_GCF_002568015_1_ASM256801v1_genomic.fna (97.9726)	B_cereus_ATCC_14579_TYPE_STRAIN.fna (96.7946)	Bacillus_cereus_GCF_002568015_1_ASM256801v1_genomic.fna (97.9817)	301	248	190	138	72	33	6864976	6838772	6675553	6295883	5275072	3941214	301	490929	6864976	34.48	63415	26161	24	68	0	Absent (one or more cesABCD)	Absent (one or more cya/lef/pagA)	Absent	Absent (one or more capABCDE)	Absent (one or more bpsABCDEFGHX)	Absent	No Cry- or Cyt-encoding genes present	33
Bacillus_cereus_GCF_001583955_1_ASM158395v1_genomic.fna	GCF_001583955.1	Bacillus_cereus_GCF_002550135_1_ASM255013v1_genomic.fna (93.7086)	B_weihenstephanensis_WSBC_10204_TYPE_STRAIN.fna (97.8976)	Bacillus_mycoides_GCF_002021835_1_ASM202183v1_genomic.fna (97.7556)	159	120	93	82	58	34	5648355	5631453	5565548	5496999	5099017	4201991	159	556533	5648355	35.27	91692	49756	14	35	0	Absent (one or more cesABCD)	Absent (one or more cya/lef/pagA)	Absent	Absent (one or more capABCDE)	Absent (one or more bpsABCDEFGHX)	Absent	No Cry- or Cyt-encoding genes present	1090
Bacillus_cereus_GCF_001583975_1_ASM158397v1_genomic.fna	GCF_001583975.1	Bacillus_anthracis_GCF_001683155_1_ASM168315v1_genomic.fna (94.6798)	B_tropicus_N24_TYPE_STRAIN.fna (96.1685)	Bacillus_cereus_GCF_002199805_1_ASM219980v1_genomic.fna (95.4036)	185	167	125	89	56	31	5920010	5908911	5785606	5516823	5002286	4099622	185	461604	5920010	35.04	100085	42601	15	39	0	Absent (one or more cesABCD)	Absent (one or more cya/lef/pagA)	Absent	Absent (one or more capABCDE)	Absent (one or more bpsABCDEFGHX)	Absent	No Cry- or Cyt-encoding genes present	1085
Bacillus_cereus_GCF_001584005_1_ASM158400v1_genomic.fna	GCF_001584005.1	Bacillus_anthracis_GCF_001683155_1_ASM168315v1_genomic.fna (94.3054)	B_pacificus_EB422_TYPE_STRAIN.fna (99.5696)	Bacillus_cereus_GCF_002199805_1_ASM219980v1_genomic.fna (95.9691)	130	101	81	73	53	33	5484232	5471927	5418082	5353223	5009177	4252734	130	460834	5484232	35.23	133742	51283	13	31	0	Absent (one or more cesABCD)	Absent (one or more cya/lef/pagA)	Absent	Absent (one or more capABCDE)	Absent (one or more bpsABCDEFGHX)	Absent	No Cry- or Cyt-encoding genes present	32
Bacillus_cereus_GCF_001584025_1_ASM158402v1_genomic.fna	GCF_001584025.1	B_toyonensis_BCT_7112_TYPE_STRAIN.fna (99.3945)	B_toyonensis_BCT_7112_TYPE_STRAIN.fna (99.4104)	B_toyonensis_BCT_7112_TYPE_STRAIN.fna (99.3945)	139	103	71	58	41	27	5958142	5940007	5855937	5763370	5492195	4995076	139	956772	5958142	34.84	209803	77235	8	19	0	Absent (one or more cesABCD)	Absent (one or more cya/lef/pagA)	Absent	Absent (one or more capABCDE)	Absent (one or more bpsABCDEFGHX)	Absent	No Cry- or Cyt-encoding genes present	223
Bacillus_cereus_GCF_001584065_1_ASM158406v1_genomic.fna	GCF_001584065.1	Bacillus_cereus_GCF_002550135_1_ASM255013v1_genomic.fna (93.9175)	B_weihenstephanensis_WSBC_10204_TYPE_STRAIN.fna (98.0094)	Bacillus_mycoides_GCF_002021835_1_ASM202183v1_genomic.fna (97.8796)	110	77	61	55	44	34	5353670	5341143	5299816	5262895	5059719	4685780	110	405383	5353670	35.4	138544	90415	12	24	0	Absent (one or more cesABCD)	Absent (one or more cya/lef/pagA)	Absent	Absent (one or more capABCDE)	Absent (one or more bpsABCDEFGHX)	Absent	No Cry- or Cyt-encoding genes present	667
Bacillus_cereus_GCF_001584095_1_ASM158409v1_genomic.fna	GCF_001584095.1	Bacillus_anthracis_GCF_001683155_1_ASM168315v1_genomic.fna (94.489)	B_pacificus_EB422_TYPE_STRAIN.fna (98.3889)	Bacillus_cereus_GCF_002199805_1_ASM219980v1_genomic.fna (96.1169)	325	238	161	115	57	26	5395048	5355992	5146594	4813835	3858786	2739208	325	337459	5395048	35.34	57068	20693	26	66	0.02	Absent (one or more cesABCD)	Absent (one or more cya/lef/pagA)	Absent	Absent (one or more capABCDE)	Absent (one or more bpsABCDEFGHX)	Absent	No Cry- or Cyt-encoding genes present	1032
Bacillus_cereus_GCF_001584105_1_ASM158410v1_genomic.fna	GCF_001584105.1	Bacillus_anthracis_GCF_001683155_1_ASM168315v1_genomic.fna (97.6456)	B_anthracis_Ames_TYPE_STRAIN.fna (97.6002)	Bacillus_anthracis_GCF_001683155_1_ASM168315v1_genomic.fna (97.6456)	158	113	91	76	56	35	5590151	5569521	5508432	5399951	5102533	4310578	158	466025	5590151	35.14	119880	57890	14	33	0	Absent (one or more cesABCD)	Absent (one or more cya/lef/pagA)	Absent	Absent (one or more capABCDE)	Absent (one or more bpsABCDEFGHX)	Absent	No Cry- or Cyt-encoding genes present	1082
Bacillus_cereus_GCF_001604665_1_ASM160466v1_genomic.fna	GCF_001604665.1	Bacillus_anthracis_GCF_001683155_1_ASM168315v1_genomic.fna (94.3705)	B_pacificus_EB422_TYPE_STRAIN.fna (97.9531)	Bacillus_cereus_GCF_002199805_1_ASM219980v1_genomic.fna (96.1047)	146	139	106	90	63	32	5713256	5709617	5634118	5519315	5102397	3946685	146	326747	5713256	35.09	103267	45538	18	40	11.11	Absent (one or more cesABCD)	Absent (one or more cya/lef/pagA)	Absent	Absent (one or more capABCDE)	Absent (one or more bpsABCDEFGHX)	Absent	No Cry- or Cyt-encoding genes present	1976
Bacillus_cereus_GCF_001619285_1_ASM161928v1_genomic.fna	GCF_001619285.1	Bacillus_cereus_GCF_002568015_1_ASM256801v1_genomic.fna (97.3125)	B_cereus_ATCC_14579_TYPE_STRAIN.fna (98.4047)	Bacillus_cereus_GCF_002568015_1_ASM256801v1_genomic.fna (97.3106)	81	63	50	43	33	25	5503020	5491459	5465069	5412103	5239866	4931578	81	578873	5503020	34.92	236994	125920	8	16	10.87	Absent (one or more cesABCD)	Absent (one or more cya/lef/pagA)	Absent	Absent (one or more capABCDE)	Absent (one or more bpsABCDEFGHX)	Absent	No Cry- or Cyt-encoding genes present	1967
Bacillus_cereus_GCF_001619335_1_ASM161933v1_genomic.fna	GCF_001619335.1	Bacillus_cereus_GCF_002550135_1_ASM255013v1_genomic.fna (93.6376)	B_weihenstephanensis_WSBC_10204_TYPE_STRAIN.fna (97.617)	Bacillus_mycoides_GCF_002021835_1_ASM202183v1_genomic.fna (97.6544)	120	98	81	66	46	34	5540234	5530578	5488085	5378592	5048656	4592029	120	558920	5540234	35.18	111121	73045	12	27	12.94	Absent (one or more cesABCD)	Absent (one or more cya/lef/pagA)	Absent	Absent (one or more capABCDE)	Absent (one or more bpsABCDEFGHX)	Absent	No Cry- or Cyt-encoding genes present	1975
Bacillus_cereus_GCF_001619355_1_ASM161935v1_genomic.fna	GCF_001619355.1	Bacillus_anthracis_GCF_001683155_1_ASM168315v1_genomic.fna (92.8848)	B_mobilis_0711P9-1_TYPE_STRAIN.fna (98.2792)	Bacillus_cereus_GCF_002560735_1_ASM256073v1_genomic.fna (96.7799)	142	127	99	90	61	43	6432609	6424148	6349140	6281758	5801872	5159172	142	368015	6432609	35.19	100865	63206	17	38	10.17	Absent (one or more cesABCD)	Absent (one or more cya/lef/pagA)	Absent	Absent (one or more capABCDE)	Absent (one or more bpsABCDEFGHX)	Absent	No Cry- or Cyt-encoding genes present	992
Bacillus_cereus_GCF_001619385_1_ASM161938v1_genomic.fna	GCF_001619385.1	Bacillus_anthracis_GCF_001683155_1_ASM168315v1_genomic.fna (95.1894)	B_paranthracis_MN5_TYPE_STRAIN.fna (97.6225)	Bacillus_cereus_GCF_002199805_1_ASM219980v1_genomic.fna (98.8835)	91	79	60	55	43	33	5383626	5377252	5330745	5290089	5080559	4698764	91	425543	5383626	35.23	154848	84387	11	23	11.78	Absent (one or more cesABCD)	Absent (one or more cya/lef/pagA)	Absent	Absent (one or more capABCDE)	Absent (one or more bpsABCDEFGHX)	Absent	No Cry- or Cyt-encoding genes present	26
Bacillus_cereus_GCF_001619395_1_ASM161939v1_genomic.fna	GCF_001619395.1	Bacillus_cereus_GCF_002568015_1_ASM256801v1_genomic.fna (97.0335)	B_cereus_ATCC_14579_TYPE_STRAIN.fna (98.7832)	Bacillus_cereus_GCF_002568015_1_ASM256801v1_genomic.fna (97.0335)	78	70	54	48	40	32	5662632	5657807	5625974	5584040	5441348	5120263	78	719202	5662632	35.06	180184	91511	8	20	10.21	Absent (one or more cesABCD)	Absent (one or more cya/lef/pagA)	Absent	Absent (one or more capABCDE)	Absent (one or more bpsABCDEFGHX)	Absent	No Cry- or Cyt-encoding genes present	999
Bacillus_cereus_GCF_001619405_1_ASM161940v1_genomic.fna	GCF_001619405.1	Bacillus_cereus_GCF_002568015_1_ASM256801v1_genomic.fna (97.1259)	B_cereus_ATCC_14579_TYPE_STRAIN.fna (99.8248)	Bacillus_cereus_GCF_002568015_1_ASM256801v1_genomic.fna (97.1259)	87	70	53	46	34	32	5591458	5581892	5543876	5494563	5300864	5243208	87	446937	5591458	34.94	201751	107900	10	19	10.28	Absent (one or more cesABCD)	Absent (one or more cya/lef/pagA)	Absent	Absent (one or more capABCDE)	Absent (one or more bpsABCDEFGHX)	Absent	No Cry- or Cyt-encoding genes present	4
Bacillus_cereus_GCF_001619425_1_ASM161942v1_genomic.fna	GCF_001619425.1	Bacillus_anthracis_GCF_001683155_1_ASM168315v1_genomic.fna (94.3032)	B_anthracis_Ames_TYPE_STRAIN.fna (94.2877)	Bacillus_cereus_GCF_002567135_1_ASM256713v1_genomic.fna (95.4936)	84	72	61	58	46	37	5717535	5711482	5686547	5665874	5498045	5195360	84	436200	5717535	35.01	144471	93380	13	24	11.04	Absent (one or more cesABCD)	Absent (one or more cya/lef/pagA)	Absent	Absent (one or more capABCDE)	Absent (one or more bpsABCDEFGHX)	Absent	No Cry- or Cyt-encoding genes present	1766
Bacillus_cereus_GCF_001619445_1_ASM161944v1_genomic.fna	GCF_001619445.1	Bacillus_cereus_GCF_002568015_1_ASM256801v1_genomic.fna (98.0939)	B_cereus_ATCC_14579_TYPE_STRAIN.fna (96.9404)	Bacillus_cereus_GCF_002568015_1_ASM256801v1_genomic.fna (98.0939)	59	45	40	37	29	27	5338004	5330783	5318338	5298250	5157015	5069528	59	682290	5338004	34.96	252409	134461	7	15	8.26	Absent (one or more cesABCD)	Absent (one or more cya/lef/pagA)	Absent	Absent (one or more capABCDE)	Absent (one or more bpsABCDEFGHX)	Absent	No Cry- or Cyt-encoding genes present	33
Bacillus_cereus_GCF_001619465_1_ASM161946v1_genomic.fna	GCF_001619465.1	Bacillus_anthracis_GCF_001683155_1_ASM168315v1_genomic.fna (95.1734)	B_paranthracis_MN5_TYPE_STRAIN.fna (97.6419)	Bacillus_cereus_GCF_002199805_1_ASM219980v1_genomic.fna (98.9109)	84	76	57	52	40	31	5382412	5377995	5329842	5292016	5074301	4740798	84	579636	5382412	35.23	176562	90473	10	20	15.01	Absent (one or more cesABCD)	Absent (one or more cya/lef/pagA)	Absent	Absent (one or more capABCDE)	Absent (one or more bpsABCDEFGHX)	Absent	No Cry- or Cyt-encoding genes present	26
Bacillus_cereus_GCF_001619525_1_ASM161952v1_genomic.fna	GCF_001619525.1	Bacillus_cereus_GCF_002568015_1_ASM256801v1_genomic.fna (97.5681)	B_cereus_ATCC_14579_TYPE_STRAIN.fna (98.0625)	Bacillus_cereus_GCF_002568015_1_ASM256801v1_genomic.fna (97.5681)	61	47	38	36	30	24	5213247	5205752	5185017	5171257	5060211	4857584	61	721185	5213247	35.05	248539	143631	7	14	17.84	Absent (one or more cesABCD)	Absent (one or more cya/lef/pagA)	Absent	Absent (one or more capABCDE)	Absent (one or more bpsABCDEFGHX)	Absent	No Cry- or Cyt-encoding genes present	29
Bacillus_cereus_GCF_001635915_1_ASM163591v1_genomic.fna	GCF_001635915.1	Bacillus_cereus_GCF_002568015_1_ASM256801v1_genomic.fna (96.2412)	B_thuringiensis_serovar_berliner_ATCC_10792_TYPE_STRAIN.fna (98.4379)	Bacillus_cereus_GCF_002568015_1_ASM256801v1_genomic.fna (96.2275)	2	2	2	2	2	2	6112892	6112892	6112892	6112892	6112892	6112892	2	5521782	6112892	34.95	5521782	5521782	1	1	0	Absent (one or more cesABCD)	Absent (one or more cya/lef/pagA)	Absent	Absent (one or more capABCDE)	Absent (one or more bpsABCDEFGHX)	Absent	No Cry- or Cyt-encoding genes present	752
Bacillus_cereus_GCF_001635955_1_ASM163595v1_genomic.fna	GCF_001635955.1	Bacillus_cereus_GCF_002568015_1_ASM256801v1_genomic.fna (96.2232)	B_thuringiensis_serovar_berliner_ATCC_10792_TYPE_STRAIN.fna (98.446)	Bacillus_cereus_GCF_002568015_1_ASM256801v1_genomic.fna (96.2335)	2	2	2	2	2	2	6097988	6097988	6097988	6097988	6097988	6097988	2	5506876	6097988	34.94	5506876	5506876	1	1	0	Absent (one or more cesABCD)	Absent (one or more cya/lef/pagA)	Absent	Absent (one or more capABCDE)	Absent (one or more bpsABCDEFGHX)	Absent	No Cry- or Cyt-encoding genes present	752
Bacillus_cereus_GCF_001635995_1_ASM163599v1_genomic.fna	GCF_001635995.1	Bacillus_cereus_GCF_002568015_1_ASM256801v1_genomic.fna (96.8045)	B_cereus_ATCC_14579_TYPE_STRAIN.fna (97.7182)	Bacillus_cereus_GCF_002568015_1_ASM256801v1_genomic.fna (96.8045)	3	3	3	3	3	3	5980834	5980834	5980834	5980834	5980834	5980834	3	5404176	5980834	34.97	5404176	5404176	1	1	0	Absent (one or more cesABCD)	Absent (one or more cya/lef/pagA)	Absent	Absent (one or more capABCDE)	Absent (one or more bpsABCDEFGHX)	Absent	No Cry- or Cyt-encoding genes present	1688
Bacillus_cereus_GCF_001677965_1_ASM167796v1_genomic.fna	GCF_001677965.1	Bacillus_cereus_GCF_002568015_1_ASM256801v1_genomic.fna (97.419)	B_cereus_ATCC_14579_TYPE_STRAIN.fna (97.7023)	Bacillus_cereus_GCF_002568015_1_ASM256801v1_genomic.fna (97.419)	36	32	25	23	20	18	5453060	5449929	5434345	5420347	5370244	5272223	36	1119208	5453060	35.04	508547	212078	4	8	2.57	Absent (one or more cesABCD)	Absent (one or more cya/lef/pagA)	Absent	Absent (one or more capABCDE)	Absent (one or more bpsABCDEFGHX)	Absent	No Cry- or Cyt-encoding genes present	2076
Bacillus_cereus_GCF_001678165_1_ASM167816v1_genomic.fna	GCF_001678165.1	Bacillus_cereus_GCF_002568015_1_ASM256801v1_genomic.fna (96.3436)	B_thuringiensis_serovar_berliner_ATCC_10792_TYPE_STRAIN.fna (97.8618)	Bacillus_cereus_GCF_002568015_1_ASM256801v1_genomic.fna (96.334)	54	54	48	38	28	22	6404077	6404077	6382246	6318854	6150074	5921878	54	808055	6404077	34.82	285332	206923	6	13	3.83	Absent (one or more cesABCD)	Absent (one or more cya/lef/pagA)	Absent	Absent (one or more capABCDE)	Absent (one or more bpsABCDEFGHX)	Absent	No Cry- or Cyt-encoding genes present	206
Bacillus_cereus_GCF_001683695_1_ASM168369v1_genomic.fna	GCF_001683695.1	Bacillus_anthracis_GCF_001683155_1_ASM168315v1_genomic.fna (94.4358)	B_pacificus_EB422_TYPE_STRAIN.fna (99.973)	Bacillus_cereus_GCF_002199805_1_ASM219980v1_genomic.fna (96.1188)	520	426	203	116	51	23	5198273	5147305	4571453	3959582	2906089	1922228	520	167133	5198273	35.24	31805	10657	41	111	0.33	Absent (one or more cesABCD)	Absent (one or more cya/lef/pagA)	Absent	Absent (one or more capABCDE)	Absent (one or more bpsABCDEFGHX)	Absent	No Cry- or Cyt-encoding genes present	32
Bacillus_cereus_GCF_001683705_1_ASM168370v1_genomic.fna	GCF_001683705.1	Bacillus_cereus_GCF_002568015_1_ASM256801v1_genomic.fna (97.1531)	B_cereus_ATCC_14579_TYPE_STRAIN.fna (98.9122)	Bacillus_cereus_GCF_002568015_1_ASM256801v1_genomic.fna (97.1412)	655	524	281	162	62	18	5627493	5559161	4940949	4111542	2581791	1114036	655	88365	5627493	35.03	21593	9190	72	174	1.67	Absent (one or more cesABCD)	Absent (one or more cya/lef/pagA)	Absent	Absent (one or more capABCDE)	Absent (one or more bpsABCDEFGHX)	Absent	No Cry- or Cyt-encoding genes present	177
Bacillus_cereus_GCF_001699805_1_ASM169980v1_genomic.fna	GCF_001699805.1	Bacillus_cereus_GCF_002568015_1_ASM256801v1_genomic.fna (98.4729)	B_cereus_ATCC_14579_TYPE_STRAIN.fna (97.0928)	Bacillus_cereus_GCF_002568015_1_ASM256801v1_genomic.fna (98.4585)	40	31	23	21	19	13	6031538	6025102	6001605	5987632	5954195	5720856	40	3706762	6031538	34.82	3706762	326064	1	3	0	Absent (one or more cesABCD)	Absent (one or more cya/lef/pagA)	Absent	Absent (one or more capABCDE)	Absent (one or more bpsABCDEFGHX)	Absent	No Cry- or Cyt-encoding genes present	18
Bacillus_cereus_GCF_001719025_1_ASM171902v1_genomic.fna	GCF_001719025.1	Bacillus_anthracis_GCF_001683155_1_ASM168315v1_genomic.fna (95.3722)	B_paranthracis_MN5_TYPE_STRAIN.fna (98.471)	Bacillus_cereus_GCF_002199805_1_ASM219980v1_genomic.fna (97.9107)	61	60	51	45	35	30	5301355	5300753	5276295	5235423	5073499	4879365	61	592945	5301355	35.28	199321	95992	9	18	9.17	Absent (one or more cesABCD)	Absent (one or more cya/lef/pagA)	Absent	Absent (one or more capABCDE)	Absent (one or more bpsABCDEFGHX)	Absent	No Cry- or Cyt-encoding genes present	1084
Bacillus_cereus_GCF_001721145_1_ASM172114v1_genomic.fna	GCF_001721145.1	Bacillus_cereus_GCF_002568015_1_ASM256801v1_genomic.fna (97.1703)	B_cereus_ATCC_14579_TYPE_STRAIN.fna (98.9342)	Bacillus_cereus_GCF_002568015_1_ASM256801v1_genomic.fna (97.1703)	1	1	1	1	1	1	5430118	5430118	5430118	5430118	5430118	5430118	1	5430118	5430118	35.32	5430118	5430118	1	1	0	Absent (one or more cesABCD)	Absent (one or more cya/lef/pagA)	Absent	Absent (one or more capABCDE)	Absent (one or more bpsABCDEFGHX)	Absent	No Cry- or Cyt-encoding genes present	142
Bacillus_cereus_GCF_001729295_1_ASM172929v1_genomic.fna	GCF_001729295.1	Bacillus_cereus_GCF_002568015_1_ASM256801v1_genomic.fna (98.7768)	B_cereus_ATCC_14579_TYPE_STRAIN.fna (97.1927)	Bacillus_cereus_GCF_002568015_1_ASM256801v1_genomic.fna (98.7768)	228	228	190	146	63	24	5111906	5111906	4989855	4671186	3292145	1946123	228	174612	5111906	35.03	36092	19723	39	88	0	Absent (one or more cesABCD)	Absent (one or more cya/lef/pagA)	Absent	Absent (one or more capABCDE)	Absent (one or more bpsABCDEFGHX)	Absent	No Cry- or Cyt-encoding genes present	139
Bacillus_cereus_GCF_001729445_1_ASM172944v1_genomic.fna	GCF_001729445.1	Bacillus_cereus_GCF_002568015_1_ASM256801v1_genomic.fna (97.3916)	B_cereus_ATCC_14579_TYPE_STRAIN.fna (98.1106)	Bacillus_cereus_GCF_002568015_1_ASM256801v1_genomic.fna (97.3916)	231	231	188	145	81	25	5372944	5372944	5231290	4914119	3853388	1882012	231	176526	5372944	34.99	39153	21997	44	89	0	Absent (one or more cesABCD)	Absent (one or more cya/lef/pagA)	Absent	Absent (one or more capABCDE)	Absent (one or more bpsABCDEFGHX)	Absent	No Cry- or Cyt-encoding genes present	?
Bacillus_cereus_GCF_001880305_1_ASM188030v1_genomic.fna	GCF_001880305.1	Bacillus_anthracis_GCF_001683155_1_ASM168315v1_genomic.fna (95.023)	B_tropicus_N24_TYPE_STRAIN.fna (96.9505)	Bacillus_cereus_GCF_002199805_1_ASM219980v1_genomic.fna (96.0973)	4	4	4	4	3	2	5671798	5671798	5671798	5671798	5661009	5620297	4	5160326	5671798	35.25	5160326	5160326	1	1	0.04	Absent (one or more cesABCD)	Absent (one or more cya/lef/pagA)	Absent	Absent (one or more capABCDE)	Absent (one or more bpsABCDEFGHX)	Absent	No Cry- or Cyt-encoding genes present	463
Bacillus_cereus_GCF_001883865_1_ASM188386v1_genomic.fna	GCF_001883865.1	Bacillus_cereus_GCF_002568015_1_ASM256801v1_genomic.fna (97.4453)	B_cereus_ATCC_14579_TYPE_STRAIN.fna (98.0709)	Bacillus_cereus_GCF_002568015_1_ASM256801v1_genomic.fna (97.4453)	72	51	44	39	35	30	5491020	5482663	5469307	5435831	5372096	5177434	72	625821	5491020	34.94	228504	120940	8	17	0	Absent (one or more cesABCD)	Absent (one or more cya/lef/pagA)	Absent	Absent (one or more capABCDE)	Absent (one or more bpsABCDEFGHX)	Absent	No Cry- or Cyt-encoding genes present	34
Bacillus_cereus_GCF_001883965_1_ASM188396v1_genomic.fna	GCF_001883965.1	Bacillus_cereus_GCF_002568015_1_ASM256801v1_genomic.fna (97.2296)	B_cereus_ATCC_14579_TYPE_STRAIN.fna (98.3018)	Bacillus_cereus_GCF_002568015_1_ASM256801v1_genomic.fna (97.2296)	138	102	83	72	52	37	5779393	5766677	5719055	5640010	5292265	4767122	138	311354	5779393	34.97	140095	68082	15	30	0	Absent (one or more cesABCD)	Absent (one or more cya/lef/pagA)	Absent	Absent (one or more capABCDE)	Absent (one or more bpsABCDEFGHX)	Absent	No Cry- or Cyt-encoding genes present	758
Bacillus_cereus_GCF_001883975_1_ASM188397v1_genomic.fna	GCF_001883975.1	Bacillus_cereus_GCF_002568015_1_ASM256801v1_genomic.fna (97.2429)	B_cereus_ATCC_14579_TYPE_STRAIN.fna (98.7397)	Bacillus_cereus_GCF_002568015_1_ASM256801v1_genomic.fna (97.2429)	100	73	62	57	47	35	5605775	5595236	5566516	5531980	5362162	4910586	100	403199	5605775	34.88	152462	80803	12	25	0	Absent (one or more cesABCD)	Absent (one or more cya/lef/pagA)	Absent	Absent (one or more capABCDE)	Absent (one or more bpsABCDEFGHX)	Absent	No Cry- or Cyt-encoding genes present	766
Bacillus_cereus_GCF_001895235_1_ASM189523v1_genomic.fna	GCF_001895235.1	Bacillus_cereus_GCF_002568015_1_ASM256801v1_genomic.fna (97.0912)	B_cereus_ATCC_14579_TYPE_STRAIN.fna (98.8895)	Bacillus_cereus_GCF_002568015_1_ASM256801v1_genomic.fna (97.0912)	109	109	97	82	56	42	5310142	5310142	5280923	5169501	4728149	4228484	109	437500	5310142	35.11	87676	58323	19	38	2.58	Absent (one or more cesABCD)	Absent (one or more cya/lef/pagA)	Absent	Absent (one or more capABCDE)	Absent (one or more bpsABCDEFGHX)	Absent	No Cry- or Cyt-encoding genes present	177
Bacillus_cereus_GCF_001901235_1_ASM190123v1_genomic.fna	GCF_001901235.1	Bacillus_anthracis_GCF_001683155_1_ASM168315v1_genomic.fna (97.553)	B_anthracis_Ames_TYPE_STRAIN.fna (97.5491)	Bacillus_anthracis_GCF_001683155_1_ASM168315v1_genomic.fna (97.5494)	56	53	29	25	23	19	5207425	5204556	5156568	5131762	5096185	4949497	56	863082	5207425	35.36	397081	203566	5	9	0.94	Absent (one or more cesABCD)	Absent (one or more cya/lef/pagA)	Absent	Absent (one or more capABCDE)	Absent (one or more bpsABCDEFGHX)	Absent	No Cry- or Cyt-encoding genes present	1983
Bacillus_cereus_GCF_001901245_1_ASM190124v1_genomic.fna	GCF_001901245.1	Bacillus_anthracis_GCF_001683155_1_ASM168315v1_genomic.fna (92.771)	B_mobilis_0711P9-1_TYPE_STRAIN.fna (96.2081)	Bacillus_cereus_GCF_002560735_1_ASM256073v1_genomic.fna (96.0623)	84	74	33	25	20	16	5926588	5917885	5829366	5773509	5697843	5527266	84	1173299	5926588	35.36	464482	218275	4	8	0.25	Absent (one or more cesABCD)	Absent (one or more cya/lef/pagA)	Absent	Absent (one or more capABCDE)	Absent (one or more bpsABCDEFGHX)	Absent	No Cry- or Cyt-encoding genes present	377
Bacillus_cereus_GCF_001901305_1_ASM190130v1_genomic.fna	GCF_001901305.1	Bacillus_anthracis_GCF_001683155_1_ASM168315v1_genomic.fna (92.8072)	B_mobilis_0711P9-1_TYPE_STRAIN.fna (96.2662)	Bacillus_cereus_GCF_002560735_1_ASM256073v1_genomic.fna (96.0583)	44	39	29	26	21	16	5904148	5900054	5874786	5852562	5781346	5590867	44	2371193	5904148	35.37	447217	317578	3	6	0.56	Absent (one or more cesABCD)	Absent (one or more cya/lef/pagA)	Absent	Absent (one or more capABCDE)	Absent (one or more bpsABCDEFGHX)	Absent	No Cry- or Cyt-encoding genes present	377
Bacillus_cereus_GCF_001901815_1_ASM190181v1_genomic.fna	GCF_001901815.1	Bacillus_anthracis_GCF_001683155_1_ASM168315v1_genomic.fna (95.2945)	B_paranthracis_MN5_TYPE_STRAIN.fna (98.5317)	Bacillus_cereus_GCF_002199805_1_ASM219980v1_genomic.fna (97.8515)	88	83	69	62	48	30	5803604	5800598	5762736	5711941	5505676	4796908	88	483017	5803604	35.18	147975	74573	11	24	4.19	Absent (one or more cesABCD)	Absent (one or more cya/lef/pagA)	Absent	Absent (one or more capABCDE)	Absent (one or more bpsABCDEFGHX)	Absent	No Cry- or Cyt-encoding genes present	205
Bacillus_cereus_GCF_001901885_1_ASM190188v1_genomic.fna	GCF_001901885.1	Bacillus_anthracis_GCF_001683155_1_ASM168315v1_genomic.fna (95.3928)	B_paranthracis_MN5_TYPE_STRAIN.fna (98.3011)	Bacillus_cereus_GCF_002199805_1_ASM219980v1_genomic.fna (97.9228)	77	72	55	51	42	35	5450436	5447127	5402436	5372763	5222305	4949707	77	368071	5450436	35.31	191663	92233	11	23	4.13	Absent (one or more cesABCD)	Absent (one or more cya/lef/pagA)	Absent	Absent (one or more capABCDE)	Absent (one or more bpsABCDEFGHX)	Absent	No Cry- or Cyt-encoding genes present	205
Bacillus_cereus_GCF_001901895_1_ASM190189v1_genomic.fna	GCF_001901895.1	Bacillus_anthracis_GCF_001683155_1_ASM168315v1_genomic.fna (94.2263)	B_pacificus_EB422_TYPE_STRAIN.fna (99.9329)	Bacillus_cereus_GCF_002199805_1_ASM219980v1_genomic.fna (96.035)	108	103	86	74	57	35	5520811	5517275	5471610	5384961	5088725	4243275	108	372934	5520811	35.22	101276	53212	14	34	8.62	Absent (one or more cesABCD)	Absent (one or more cya/lef/pagA)	Absent	Absent (one or more capABCDE)	Absent (one or more bpsABCDEFGHX)	Absent	No Cry- or Cyt-encoding genes present	32
Bacillus_cereus_GCF_001901905_1_ASM190190v1_genomic.fna	GCF_001901905.1	Bacillus_anthracis_GCF_001683155_1_ASM168315v1_genomic.fna (94.336)	B_pacificus_EB422_TYPE_STRAIN.fna (98.3777)	Bacillus_cereus_GCF_002199805_1_ASM219980v1_genomic.fna (96.0921)	89	87	72	65	54	37	5504580	5502941	5468432	5416328	5214845	4579469	89	326366	5504580	35.23	110874	67714	15	30	10.85	Absent (one or more cesABCD)	Absent (one or more cya/lef/pagA)	Absent	Absent (one or more capABCDE)	Absent (one or more bpsABCDEFGHX)	Absent	No Cry- or Cyt-encoding genes present	127
Bacillus_cereus_GCF_001901925_1_ASM190192v1_genomic.fna	GCF_001901925.1	Bacillus_anthracis_GCF_001683155_1_ASM168315v1_genomic.fna (95.2623)	B_tropicus_N24_TYPE_STRAIN.fna (96.7375)	Bacillus_cereus_GCF_002199805_1_ASM219980v1_genomic.fna (96.0936)	262	227	169	136	78	34	5542333	5518315	5366379	5113791	4132194	2550879	262	234157	5542333	35.17	45966	24879	39	79	0	Absent (one or more cesABCD)	Absent (one or more cya/lef/pagA)	Absent	Absent (one or more capABCDE)	Absent (one or more bpsABCDEFGHX)	Absent	No Cry- or Cyt-encoding genes present	1533
Bacillus_cereus_GCF_001909175_1_ASM190917v1_genomic.fna	GCF_001909175.1	Bacillus_cereus_GCF_002568015_1_ASM256801v1_genomic.fna (97.1651)	B_cereus_ATCC_14579_TYPE_STRAIN.fna (98.9293)	Bacillus_cereus_GCF_002568015_1_ASM256801v1_genomic.fna (97.1651)	109	100	75	67	48	31	5114852	5108230	5044204	4986593	4699251	4064570	109	503389	5114852	35.18	149839	56026	11	27	25.03	Absent (one or more cesABCD)	Absent (one or more cya/lef/pagA)	Absent	Absent (one or more capABCDE)	Absent (one or more bpsABCDEFGHX)	Absent	No Cry- or Cyt-encoding genes present	2073
Bacillus_cereus_GCF_001913295_1_ASM191329v1_genomic.fna	GCF_001913295.1	Bacillus_anthracis_GCF_001683155_1_ASM168315v1_genomic.fna (95.4304)	B_paranthracis_MN5_TYPE_STRAIN.fna (98.4809)	Bacillus_cereus_GCF_002199805_1_ASM219980v1_genomic.fna (97.9031)	74	56	46	40	34	23	5178732	5167414	5144401	5103979	5021566	4566058	74	453080	5178732	35.36	293834	114579	7	15	0.15	Absent (one or more cesABCD)	Absent (one or more cya/lef/pagA)	Absent	Present (all capABCDE)	Absent (one or more bpsABCDEFGHX)	Absent	No Cry- or Cyt-encoding genes present	2087
Bacillus_cereus_GCF_001913305_1_ASM191330v1_genomic.fna	GCF_001913305.1	Bacillus_anthracis_GCF_001683155_1_ASM168315v1_genomic.fna (95.9699)	B_paranthracis_MN5_TYPE_STRAIN.fna (97.128)	Bacillus_cereus_GCF_002199805_1_ASM219980v1_genomic.fna (97.0102)	130	122	97	83	63	38	5056178	5049801	4987338	4887233	4517797	3654795	130	267433	5056178	35.37	75165	45194	21	41	2.29	Absent (one or more cesABCD)	Absent (one or more cya/lef/pagA)	Absent	Absent (one or more capABCDE)	Absent (one or more bpsABCDEFGHX)	Absent	No Cry- or Cyt-encoding genes present	2092
Bacillus_cereus_GCF_001913315_1_ASM191331v1_genomic.fna	GCF_001913315.1	Bacillus_anthracis_GCF_001683155_1_ASM168315v1_genomic.fna (94.9476)	B_tropicus_N24_TYPE_STRAIN.fna (96.282)	Bacillus_cereus_GCF_002199805_1_ASM219980v1_genomic.fna (96.5391)	52	48	44	40	34	27	5369040	5365965	5354008	5327139	5231101	4934989	52	718301	5369040	35.23	295029	103756	7	15	1.92	Absent (one or more cesABCD)	Absent (one or more cya/lef/pagA)	Absent	Absent (one or more capABCDE)	Absent (one or more bpsABCDEFGHX)	Absent	No Cry- or Cyt-encoding genes present	1994
Bacillus_cereus_GCF_001913325_1_ASM191332v1_genomic.fna	GCF_001913325.1	Bacillus_anthracis_GCF_001683155_1_ASM168315v1_genomic.fna (95.383)	B_paranthracis_MN5_TYPE_STRAIN.fna (98.1823)	Bacillus_cereus_GCF_002199805_1_ASM219980v1_genomic.fna (97.7633)	71	65	53	48	42	35	5471062	5466729	5442683	5406008	5314071	5036500	71	371152	5471062	35.06	166945	102275	12	23	22.57	Absent (one or more cesABCD)	Absent (one or more cya/lef/pagA)	Absent	Absent (one or more capABCDE)	Absent (one or more bpsABCDEFGHX)	Absent	No Cry- or Cyt-encoding genes present	2082
Bacillus_cereus_GCF_001913375_1_ASM191337v1_genomic.fna	GCF_001913375.1	Bacillus_anthracis_GCF_001683155_1_ASM168315v1_genomic.fna (95.0652)	B_tropicus_N24_TYPE_STRAIN.fna (97.0145)	Bacillus_cereus_GCF_002199805_1_ASM219980v1_genomic.fna (96.2108)	77	68	61	59	51	37	5337157	5330641	5309392	5293090	5162643	4620905	77	684388	5337157	35.24	103292	70433	12	27	0	Absent (one or more cesABCD)	Absent (one or more cya/lef/pagA)	Absent	Absent (one or more capABCDE)	Absent (one or more bpsABCDEFGHX)	Absent	No Cry- or Cyt-encoding genes present	2099
Bacillus_cereus_GCF_001913385_1_ASM191338v1_genomic.fna	GCF_001913385.1	Bacillus_anthracis_GCF_001683155_1_ASM168315v1_genomic.fna (95.2767)	B_tropicus_N24_TYPE_STRAIN.fna (96.7625)	Bacillus_cereus_GCF_002199805_1_ASM219980v1_genomic.fna (96.2044)	72	66	57	55	45	33	5374715	5370771	5342678	5325647	5145625	4661478	72	680877	5374715	35.21	133903	76387	10	23	0.76	Absent (one or more cesABCD)	Absent (one or more cya/lef/pagA)	Absent	Absent (one or more capABCDE)	Absent (one or more bpsABCDEFGHX)	Absent	No Cry- or Cyt-encoding genes present	2098
Bacillus_cereus_GCF_001913395_1_ASM191339v1_genomic.fna	GCF_001913395.1	Bacillus_anthracis_GCF_001683155_1_ASM168315v1_genomic.fna (95.2886)	B_tropicus_N24_TYPE_STRAIN.fna (96.8097)	Bacillus_cereus_GCF_002199805_1_ASM219980v1_genomic.fna (96.1778)	95	88	77	71	47	39	5311834	5307297	5277138	5232299	4816778	4535173	95	313090	5311834	35.2	119203	66691	15	30	13.23	Absent (one or more cesABCD)	Absent (one or more cya/lef/pagA)	Absent	Absent (one or more capABCDE)	Absent (one or more bpsABCDEFGHX)	Absent	No Cry- or Cyt-encoding genes present	2059
Bacillus_cereus_GCF_001913405_1_ASM191340v1_genomic.fna	GCF_001913405.1	Bacillus_cereus_GCF_002568015_1_ASM256801v1_genomic.fna (96.7608)	B_cereus_ATCC_14579_TYPE_STRAIN.fna (96.5325)	Bacillus_cereus_GCF_002568015_1_ASM256801v1_genomic.fna (96.7608)	123	119	107	95	67	45	5638976	5636688	5609665	5515874	5060724	4279078	123	346889	5638976	34.83	78492	50573	23	45	0	Absent (one or more cesABCD)	Absent (one or more cya/lef/pagA)	Absent	Absent (one or more capABCDE)	Absent (one or more bpsABCDEFGHX)	Absent	No Cry- or Cyt-encoding genes present	1966
Bacillus_cereus_GCF_001913455_1_ASM191345v1_genomic.fna	GCF_001913455.1	Bacillus_cereus_GCF_002568015_1_ASM256801v1_genomic.fna (98.7593)	B_cereus_ATCC_14579_TYPE_STRAIN.fna (96.8409)	Bacillus_cereus_GCF_002568015_1_ASM256801v1_genomic.fna (98.7748)	269	243	179	140	81	39	6139350	6120292	5946840	5653343	4721193	3204196	269	224656	6139350	34.77	52541	27222	37	77	0	Absent (one or more cesABCD)	Absent (one or more cya/lef/pagA)	Absent	Absent (one or more capABCDE)	Absent (one or more bpsABCDEFGHX)	Absent	Cry-encoding genes present	13
Bacillus_cereus_GCF_001913465_1_ASM191346v1_genomic.fna	GCF_001913465.1	Bacillus_anthracis_GCF_001683155_1_ASM168315v1_genomic.fna (95.3866)	B_paranthracis_MN5_TYPE_STRAIN.fna (98.4458)	Bacillus_cereus_GCF_002199805_1_ASM219980v1_genomic.fna (97.8438)	75	70	57	51	44	35	5637999	5633910	5604771	5562024	5443562	5085060	75	553470	5637999	35.19	164384	76945	9	22	11.87	Absent (one or more cesABCD)	Absent (one or more cya/lef/pagA)	Absent	Absent (one or more capABCDE)	Absent (one or more bpsABCDEFGHX)	Absent	No Cry- or Cyt-encoding genes present	205
Bacillus_cereus_GCF_001913475_1_ASM191347v1_genomic.fna	GCF_001913475.1	Bacillus_cereus_GCF_002568015_1_ASM256801v1_genomic.fna (98.2816)	B_cereus_ATCC_14579_TYPE_STRAIN.fna (96.9946)	Bacillus_cereus_GCF_002568015_1_ASM256801v1_genomic.fna (98.2816)	255	232	175	121	72	36	5632865	5615871	5459096	5064377	4277678	2925491	255	227424	5632865	34.87	52489	26948	34	70	18.92	Absent (one or more cesABCD)	Absent (one or more cya/lef/pagA)	Absent	Absent (one or more capABCDE)	Absent (one or more bpsABCDEFGHX)	Absent	No Cry- or Cyt-encoding genes present	1951
Bacillus_cereus_GCF_001913485_1_ASM191348v1_genomic.fna	GCF_001913485.1	Bacillus_anthracis_GCF_001683155_1_ASM168315v1_genomic.fna (94.5096)	B_pacificus_EB422_TYPE_STRAIN.fna (98.2663)	Bacillus_cereus_GCF_002199805_1_ASM219980v1_genomic.fna (96.2052)	359	323	209	146	61	17	4930152	4904278	4577506	4116383	2760560	1216111	359	117305	4930152	35.46	30329	13938	51	111	22.39	Absent (one or more cesABCD)	Absent (one or more cya/lef/pagA)	Absent	Absent (one or more capABCDE)	Absent (one or more bpsABCDEFGHX)	Absent	No Cry- or Cyt-encoding genes present	1295
Bacillus_cereus_GCF_001913535_1_ASM191353v1_genomic.fna	GCF_001913535.1	Bacillus_anthracis_GCF_001683155_1_ASM168315v1_genomic.fna (95.5099)	B_paranthracis_MN5_TYPE_STRAIN.fna (98.9865)	Bacillus_cereus_GCF_002199805_1_ASM219980v1_genomic.fna (97.7271)	60	51	41	37	27	19	5282477	5276609	5253131	5226860	5058812	4720923	60	671363	5282477	35.32	288007	153635	6	12	10.75	Absent (one or more cesABCD)	Absent (one or more cya/lef/pagA)	Absent	Absent (one or more capABCDE)	Absent (one or more bpsABCDEFGHX)	Absent	No Cry- or Cyt-encoding genes present	1943
Bacillus_cereus_GCF_001913545_1_ASM191354v1_genomic.fna	GCF_001913545.1	Bacillus_anthracis_GCF_001683155_1_ASM168315v1_genomic.fna (94.2605)	B_pacificus_EB422_TYPE_STRAIN.fna (98.1623)	Bacillus_cereus_GCF_002199805_1_ASM219980v1_genomic.fna (96.1124)	119	114	95	83	57	39	5337189	5333409	5294300	5204345	4743791	4074720	119	256538	5337189	35.4	94406	57203	19	38	3.11	Absent (one or more cesABCD)	Absent (one or more cya/lef/pagA)	Absent	Absent (one or more capABCDE)	Absent (one or more bpsABCDEFGHX)	Absent	No Cry- or Cyt-encoding genes present	120
Bacillus_cereus_GCF_001913555_1_ASM191355v1_genomic.fna	GCF_001913555.1	Bacillus_cereus_GCF_002568015_1_ASM256801v1_genomic.fna (98.6192)	B_cereus_ATCC_14579_TYPE_STRAIN.fna (96.9162)	Bacillus_cereus_GCF_002568015_1_ASM256801v1_genomic.fna (98.6192)	312	301	210	160	72	32	6431230	6422833	6168663	5813427	4376942	2937469	312	189539	6431230	34.7	47653	20460	38	92	15.69	Absent (one or more cesABCD)	Absent (one or more cya/lef/pagA)	Absent	Absent (one or more capABCDE)	Absent (one or more bpsABCDEFGHX)	Absent	Cry-encoding genes present	8
Bacillus_cereus_GCF_001913575_1_ASM191357v1_genomic.fna	GCF_001913575.1	Bacillus_cereus_GCF_002568015_1_ASM256801v1_genomic.fna (98.5265)	B_cereus_ATCC_14579_TYPE_STRAIN.fna (97.1098)	Bacillus_cereus_GCF_002568015_1_ASM256801v1_genomic.fna (98.5265)	37	35	27	24	22	18	5620112	5618623	5595916	5573873	5543183	5384722	37	1461154	5620112	34.91	914476	187233	3	7	12.81	Absent (one or more cesABCD)	Absent (one or more cya/lef/pagA)	Absent	Absent (one or more capABCDE)	Absent (one or more bpsABCDEFGHX)	Absent	No Cry- or Cyt-encoding genes present	138
Bacillus_cereus_GCF_001913615_1_ASM191361v1_genomic.fna	GCF_001913615.1	Bacillus_anthracis_GCF_001683155_1_ASM168315v1_genomic.fna (95.4385)	B_paranthracis_MN5_TYPE_STRAIN.fna (98.1153)	Bacillus_cereus_GCF_002199805_1_ASM219980v1_genomic.fna (97.7706)	214	193	157	128	79	32	5459297	5445213	5365813	5140288	4303978	2573907	214	140243	5459297	35.07	48186	28965	36	72	0	Absent (one or more cesABCD)	Absent (one or more cya/lef/pagA)	Absent	Absent (one or more capABCDE)	Absent (one or more bpsABCDEFGHX)	Absent	No Cry- or Cyt-encoding genes present	2082
Bacillus_cereus_GCF_001913625_1_ASM191362v1_genomic.fna	GCF_001913625.1	Bacillus_cereus_GCF_002568015_1_ASM256801v1_genomic.fna (97.5019)	B_cereus_ATCC_14579_TYPE_STRAIN.fna (98.1002)	Bacillus_cereus_GCF_002568015_1_ASM256801v1_genomic.fna (97.5101)	66	63	56	53	45	32	5277472	5275529	5255891	5231979	5107437	4574267	66	503982	5277472	35.07	138022	76803	10	23	0.49	Absent (one or more cesABCD)	Absent (one or more cya/lef/pagA)	Absent	Absent (one or more capABCDE)	Absent (one or more bpsABCDEFGHX)	Absent	No Cry- or Cyt-encoding genes present	1949
Bacillus_cereus_GCF_001913635_1_ASM191363v1_genomic.fna	GCF_001913635.1	Bacillus_cereus_GCF_002568015_1_ASM256801v1_genomic.fna (97.1731)	B_cereus_ATCC_14579_TYPE_STRAIN.fna (98.6849)	Bacillus_cereus_GCF_002568015_1_ASM256801v1_genomic.fna (97.1876)	95	82	66	57	48	34	5358633	5349746	5306763	5241940	5073155	4511585	95	349998	5358633	35.07	132233	67055	14	26	0.41	Absent (one or more cesABCD)	Absent (one or more cya/lef/pagA)	Absent	Absent (one or more capABCDE)	Absent (one or more bpsABCDEFGHX)	Absent	No Cry- or Cyt-encoding genes present	2091
Bacillus_cereus_GCF_001913645_1_ASM191364v1_genomic.fna	GCF_001913645.1	Bacillus_anthracis_GCF_001683155_1_ASM168315v1_genomic.fna (94.4165)	B_pacificus_EB422_TYPE_STRAIN.fna (98.1403)	Bacillus_cereus_GCF_002199805_1_ASM219980v1_genomic.fna (96.2364)	92	83	69	65	55	43	5393185	5387223	5348476	5317130	5149255	4672218	92	267392	5393185	35.24	101073	71836	16	32	5.66	Absent (one or more cesABCD)	Absent (one or more cya/lef/pagA)	Absent	Absent (one or more capABCDE)	Absent (one or more bpsABCDEFGHX)	Absent	No Cry- or Cyt-encoding genes present	90
Bacillus_cereus_GCF_001936485_1_ASM193648v1_genomic.fna	GCF_001936485.1	Bacillus_anthracis_GCF_001683155_1_ASM168315v1_genomic.fna (98.7143)	B_anthracis_Ames_TYPE_STRAIN.fna (98.7066)	Bacillus_anthracis_GCF_001683155_1_ASM168315v1_genomic.fna (98.7172)	16	16	16	16	13	13	5373808	5373808	5373808	5373808	5304940	5304940	16	1881320	5373808	35.43	580373	358202	3	6	0	Absent (one or more cesABCD)	Absent (one or more cya/lef/pagA)	Absent	Absent (one or more capABCDE)	Absent (one or more bpsABCDEFGHX)	Absent	No Cry- or Cyt-encoding genes present	2094
Bacillus_cereus_GCF_001940365_1_ASM194036v1_genomic.fna	GCF_001940365.1	Bacillus_cereus_GCF_002568015_1_ASM256801v1_genomic.fna (96.2793)	B_thuringiensis_serovar_berliner_ATCC_10792_TYPE_STRAIN.fna (97.9385)	Bacillus_cereus_GCF_002568015_1_ASM256801v1_genomic.fna (96.2793)	620	523	323	188	66	11	6145505	6073279	5564207	4600254	2733292	817833	620	122237	6145505	35.11	20708	9993	82	189	0	Absent (one or more cesABCD)	Absent (one or more cya/lef/pagA)	Absent	Absent (one or more capABCDE)	Absent (one or more bpsABCDEFGHX)	Absent	No Cry- or Cyt-encoding genes present	2068
Bacillus_cereus_GCF_001941885_1_ASM194188v1_genomic.fna	GCF_001941885.1	Bacillus_anthracis_GCF_001683155_1_ASM168315v1_genomic.fna (98.733)	B_anthracis_Ames_TYPE_STRAIN.fna (98.6942)	Bacillus_anthracis_GCF_001683155_1_ASM168315v1_genomic.fna (98.7262)	2	2	2	2	2	2	5341010	5341010	5341010	5341010	5341010	5341010	2	5243376	5341010	35.42	5243376	5243376	1	1	0	Absent (one or more cesABCD)	Absent (one or more cya/lef/pagA)	Absent	Absent (one or more capABCDE)	Absent (one or more bpsABCDEFGHX)	Absent	No Cry- or Cyt-encoding genes present	2094
Bacillus_cereus_GCF_001941905_1_ASM194190v1_genomic.fna	GCF_001941905.1	Bacillus_anthracis_GCF_001683155_1_ASM168315v1_genomic.fna (98.7608)	B_anthracis_Ames_TYPE_STRAIN.fna (98.7323)	Bacillus_anthracis_GCF_001683155_1_ASM168315v1_genomic.fna (98.7613)	2	2	2	2	2	2	5340399	5340399	5340399	5340399	5340399	5340399	2	5242668	5340399	35.4	5242668	5242668	1	1	0	Absent (one or more cesABCD)	Absent (one or more cya/lef/pagA)	Absent	Absent (one or more capABCDE)	Absent (one or more bpsABCDEFGHX)	Absent	No Cry- or Cyt-encoding genes present	2094
Bacillus_cereus_GCF_001941925_1_ASM194192v1_genomic.fna	GCF_001941925.1	Bacillus_anthracis_GCF_001683155_1_ASM168315v1_genomic.fna (98.7549)	B_anthracis_Ames_TYPE_STRAIN.fna (98.7754)	Bacillus_anthracis_GCF_001683155_1_ASM168315v1_genomic.fna (98.7549)	2	2	2	2	2	2	5324171	5324171	5324171	5324171	5324171	5324171	2	5229506	5324171	35.39	5229506	5229506	1	1	0	Absent (one or more cesABCD)	Absent (one or more cya/lef/pagA)	Absent	Absent (one or more capABCDE)	Absent (one or more bpsABCDEFGHX)	Absent	No Cry- or Cyt-encoding genes present	2094
Bacillus_cereus_GCF_001982805_1_ASM198280v1_genomic.fna	GCF_001982805.1	Bacillus_anthracis_GCF_001683155_1_ASM168315v1_genomic.fna (95.394)	B_paranthracis_MN5_TYPE_STRAIN.fna (98.8778)	Bacillus_cereus_GCF_002199805_1_ASM219980v1_genomic.fna (97.7189)	185	175	134	118	72	40	5649901	5642340	5534720	5408681	4611067	3445281	185	235101	5649901	35.06	61787	33934	29	60	4.48	Absent (one or more cesABCD)	Absent (one or more cya/lef/pagA)	Absent	Absent (one or more capABCDE)	Absent (one or more bpsABCDEFGHX)	Absent	No Cry- or Cyt-encoding genes present	2085
Bacillus_cereus_GCF_001982815_1_ASM198281v1_genomic.fna	GCF_001982815.1	Bacillus_anthracis_GCF_001683155_1_ASM168315v1_genomic.fna (95.4216)	B_paranthracis_MN5_TYPE_STRAIN.fna (98.9891)	Bacillus_cereus_GCF_002199805_1_ASM219980v1_genomic.fna (97.6741)	135	125	103	89	62	37	5481398	5474904	5425243	5330269	4858661	3904572	135	243320	5481398	35.15	79214	47849	19	42	7.44	Absent (one or more cesABCD)	Absent (one or more cya/lef/pagA)	Absent	Absent (one or more capABCDE)	Absent (one or more bpsABCDEFGHX)	Absent	No Cry- or Cyt-encoding genes present	1065
Bacillus_cereus_GCF_001982845_1_ASM198284v1_genomic.fna	GCF_001982845.1	Bacillus_anthracis_GCF_001683155_1_ASM168315v1_genomic.fna (97.3461)	B_anthracis_Ames_TYPE_STRAIN.fna (97.3559)	Bacillus_anthracis_GCF_001683155_1_ASM168315v1_genomic.fna (97.3493)	77	53	37	35	32	26	5122001	5104661	5074331	5060522	5004327	4781738	77	546164	5122001	35.28	226653	110842	7	14	24.09	Absent (one or more cesABCD)	Absent (one or more cya/lef/pagA)	Absent	Absent (one or more capABCDE)	Absent (one or more bpsABCDEFGHX)	Absent	No Cry- or Cyt-encoding genes present	2060
Bacillus_cereus_GCF_001982855_1_ASM198285v1_genomic.fna	GCF_001982855.1	Bacillus_cereus_GCF_002568015_1_ASM256801v1_genomic.fna (97.4948)	B_cereus_ATCC_14579_TYPE_STRAIN.fna (98.108)	Bacillus_cereus_GCF_002568015_1_ASM256801v1_genomic.fna (97.4948)	178	150	121	107	68	35	5303173	5282793	5221687	5125889	4451306	3226606	178	228165	5303173	35.04	61170	34987	25	53	0	Absent (one or more cesABCD)	Absent (one or more cya/lef/pagA)	Absent	Absent (one or more capABCDE)	Absent (one or more bpsABCDEFGHX)	Absent	No Cry- or Cyt-encoding genes present	2078
Bacillus_cereus_GCF_001982885_1_ASM198288v1_genomic.fna	GCF_001982885.1	Bacillus_anthracis_GCF_001683155_1_ASM168315v1_genomic.fna (95.3016)	B_paranthracis_MN5_TYPE_STRAIN.fna (98.868)	Bacillus_cereus_GCF_002199805_1_ASM219980v1_genomic.fna (97.5568)	421	370	249	168	71	25	5982997	5944128	5629721	5064468	3504838	1834280	421	117266	5982997	34.92	33805	15084	53	122	9.84	Absent (one or more cesABCD)	Absent (one or more cya/lef/pagA)	Absent	Absent (one or more capABCDE)	Absent (one or more bpsABCDEFGHX)	Absent	No Cry- or Cyt-encoding genes present	869
Bacillus_cereus_GCF_001982895_1_ASM198289v1_genomic.fna	GCF_001982895.1	Bacillus_anthracis_GCF_001683155_1_ASM168315v1_genomic.fna (95.3565)	B_paranthracis_MN5_TYPE_STRAIN.fna (98.3595)	Bacillus_cereus_GCF_002199805_1_ASM219980v1_genomic.fna (97.8902)	126	121	82	66	48	34	5602277	5598116	5494207	5372855	5066495	4534678	126	348305	5602277	35.17	139823	62781	14	29	12.03	Absent (one or more cesABCD)	Absent (one or more cya/lef/pagA)	Absent	Absent (one or more capABCDE)	Absent (one or more bpsABCDEFGHX)	Absent	No Cry- or Cyt-encoding genes present	205
Bacillus_cereus_GCF_001982925_1_ASM198292v1_genomic.fna	GCF_001982925.1	Bacillus_anthracis_GCF_001683155_1_ASM168315v1_genomic.fna (95.3232)	B_paranthracis_MN5_TYPE_STRAIN.fna (98.3729)	Bacillus_cereus_GCF_002199805_1_ASM219980v1_genomic.fna (97.9123)	205	193	148	122	69	37	5640514	5631582	5508031	5319135	4526370	3333381	205	235971	5640514	35.16	67304	32822	29	59	10.85	Absent (one or more cesABCD)	Absent (one or more cya/lef/pagA)	Absent	Absent (one or more capABCDE)	Absent (one or more bpsABCDEFGHX)	Absent	No Cry- or Cyt-encoding genes present	205
Bacillus_cereus_GCF_001982935_1_ASM198293v1_genomic.fna	GCF_001982935.1	Bacillus_anthracis_GCF_001683155_1_ASM168315v1_genomic.fna (95.3901)	B_paranthracis_MN5_TYPE_STRAIN.fna (98.9545)	Bacillus_cereus_GCF_002199805_1_ASM219980v1_genomic.fna (97.7045)	80	60	48	44	38	29	5601497	5585727	5555252	5526569	5417469	5047406	80	448914	5601497	35.11	225223	102850	8	18	17.94	Absent (one or more cesABCD)	Absent (one or more cya/lef/pagA)	Absent	Absent (one or more capABCDE)	Absent (one or more bpsABCDEFGHX)	Absent	No Cry- or Cyt-encoding genes present	1667
Bacillus_cereus_GCF_002000005_1_ASM200000v1_genomic.fna	GCF_002000005.1	Bacillus_cereus_GCF_002568015_1_ASM256801v1_genomic.fna (97.0947)	B_cereus_ATCC_14579_TYPE_STRAIN.fna (98.9216)	Bacillus_cereus_GCF_002568015_1_ASM256801v1_genomic.fna (97.109)	2	2	2	2	2	1	5373294	5373294	5373294	5373294	5373294	5331694	2	5331694	5373294	35.36	5331694	5331694	1	1	0	Absent (one or more cesABCD)	Absent (one or more cya/lef/pagA)	Absent	Absent (one or more capABCDE)	Absent (one or more bpsABCDEFGHX)	Absent	No Cry- or Cyt-encoding genes present	177
Bacillus_cereus_GCF_002003645_1_ASM200364v1_genomic.fna	GCF_002003645.1	Bacillus_anthracis_GCF_001683155_1_ASM168315v1_genomic.fna (95.0595)	B_tropicus_N24_TYPE_STRAIN.fna (96.9951)	Bacillus_cereus_GCF_002199805_1_ASM219980v1_genomic.fna (96.1845)	70	63	52	48	37	28	5245664	5240012	5208882	5177402	4978404	4598544	70	495622	5245664	35.21	164596	98244	9	19	5.72	Absent (one or more cesABCD)	Absent (one or more cya/lef/pagA)	Absent	Absent (one or more capABCDE)	Absent (one or more bpsABCDEFGHX)	Absent	No Cry- or Cyt-encoding genes present	104
Bacillus_cereus_GCF_002007005_1_ASM200700v1_genomic.fna	GCF_002007005.1	Bacillus_anthracis_GCF_001683155_1_ASM168315v1_genomic.fna (94.7051)	B_tropicus_N24_TYPE_STRAIN.fna (96.5254)	Bacillus_cereus_GCF_002199805_1_ASM219980v1_genomic.fna (95.5473)	67	67	54	47	40	35	5524740	5524740	5496806	5442479	5325008	5159794	67	428345	5524740	35	166822	95555	11	22	0	Absent (one or more cesABCD)	Present (all cya/lef/pagA)	Present	Absent (one or more capABCDE)	Present (all bpsABCDEFGHX)	Present	No Cry- or Cyt-encoding genes present	78
Bacillus_cereus_GCF_002014485_1_ASM201448v1_genomic.fna	GCF_002014485.1	Bacillus_cereus_GCF_002550135_1_ASM255013v1_genomic.fna (92.8909)	B_weihenstephanensis_WSBC_10204_TYPE_STRAIN.fna (94.9624)	Bacillus_mycoides_GCF_001757935_1_ASM175793v1_genomic.fna (97.1908)	91	58	48	41	31	26	5132411	5118442	5093402	5047735	4888252	4711884	91	855863	5132411	35.37	190385	130856	8	16	0	Absent (one or more cesABCD)	Absent (one or more cya/lef/pagA)	Absent	Absent (one or more capABCDE)	Absent (one or more bpsABCDEFGHX)	Absent	No Cry- or Cyt-encoding genes present	1095
Bacillus_cereus_GCF_002014575_1_ASM201457v1_genomic.fna	GCF_002014575.1	Bacillus_cereus_GCF_002550135_1_ASM255013v1_genomic.fna (92.7856)	B_mycoides_DSM_2048_TYPE_STRAIN.fna (94.8234)	Bacillus_mycoides_GCF_001757935_1_ASM175793v1_genomic.fna (97.052)	314	257	167	122	52	31	5668335	5640233	5415122	5079470	3972783	3207025	314	375026	5668335	35.21	56315	20496	25	65	0	Absent (one or more cesABCD)	Absent (one or more cya/lef/pagA)	Absent	Absent (one or more capABCDE)	Absent (one or more bpsABCDEFGHX)	Absent	No Cry- or Cyt-encoding genes present	1092
Bacillus_cereus_GCF_002014585_1_ASM201458v1_genomic.fna	GCF_002014585.1	Bacillus_cereus_GCF_002550135_1_ASM255013v1_genomic.fna (93.5126)	B_weihenstephanensis_WSBC_10204_TYPE_STRAIN.fna (97.3553)	Bacillus_mycoides_GCF_002021835_1_ASM202183v1_genomic.fna (97.5841)	174	127	95	78	57	33	6248992	6227736	6151427	6026838	5666896	4745714	174	540220	6248992	35.09	120658	53348	13	32	0	Absent (one or more cesABCD)	Absent (one or more cya/lef/pagA)	Absent	Absent (one or more capABCDE)	Absent (one or more bpsABCDEFGHX)	Present	No Cry- or Cyt-encoding genes present	1142
Bacillus_cereus_GCF_002014665_1_ASM201466v1_genomic.fna	GCF_002014665.1	Bacillus_cereus_GCF_002568015_1_ASM256801v1_genomic.fna (97.1335)	B_cereus_ATCC_14579_TYPE_STRAIN.fna (99.9649)	Bacillus_cereus_GCF_002568015_1_ASM256801v1_genomic.fna (97.1184)	252	195	142	97	55	34	5370551	5344812	5199887	4875294	4192021	3428663	252	273311	5370551	35.15	73866	29402	22	49	0	Absent (one or more cesABCD)	Absent (one or more cya/lef/pagA)	Absent	Absent (one or more capABCDE)	Absent (one or more bpsABCDEFGHX)	Absent	No Cry- or Cyt-encoding genes present	4
Bacillus_cereus_GCF_002014705_1_ASM201470v1_genomic.fna	GCF_002014705.1	Bacillus_cereus_GCF_002568015_1_ASM256801v1_genomic.fna (97.0481)	B_cereus_ATCC_14579_TYPE_STRAIN.fna (98.4915)	Bacillus_cereus_GCF_002568015_1_ASM256801v1_genomic.fna (97.0358)	530	427	256	182	70	27	6469365	6406773	5984567	5465748	3612511	2106509	530	193898	6469365	35.09	30160	15251	57	134	0	Absent (one or more cesABCD)	Absent (one or more cya/lef/pagA)	Absent	Absent (one or more capABCDE)	Absent (one or more bpsABCDEFGHX)	Absent	No Cry- or Cyt-encoding genes present	1968
Bacillus_cereus_GCF_002014895_1_ASM201489v1_genomic.fna	GCF_002014895.1	Bacillus_cereus_GCF_002568015_1_ASM256801v1_genomic.fna (97.0936)	B_cereus_ATCC_14579_TYPE_STRAIN.fna (99.234)	Bacillus_cereus_GCF_002568015_1_ASM256801v1_genomic.fna (97.0936)	215	155	123	93	63	33	5659188	5636070	5551823	5337749	4873151	3775134	215	598007	5659188	35.06	71904	38590	18	44	0	Absent (one or more cesABCD)	Absent (one or more cya/lef/pagA)	Absent	Absent (one or more capABCDE)	Absent (one or more bpsABCDEFGHX)	Absent	No Cry- or Cyt-encoding genes present	1099
Bacillus_cereus_GCF_002021335_1_ASM202133v1_genomic.fna	GCF_002021335.1	Bacillus_anthracis_GCF_001683155_1_ASM168315v1_genomic.fna (95.5173)	B_paranthracis_MN5_TYPE_STRAIN.fna (98.1562)	Bacillus_cereus_GCF_002199805_1_ASM219980v1_genomic.fna (97.7983)	71	67	54	50	43	33	5470590	5467525	5439511	5408108	5306505	4925191	71	482609	5470590	35.07	162787	81540	10	21	0.26	Absent (one or more cesABCD)	Absent (one or more cya/lef/pagA)	Absent	Absent (one or more capABCDE)	Absent (one or more bpsABCDEFGHX)	Absent	No Cry- or Cyt-encoding genes present	2082
Bacillus_cereus_GCF_002021355_1_ASM202135v1_genomic.fna	GCF_002021355.1	Bacillus_anthracis_GCF_001683155_1_ASM168315v1_genomic.fna (97.7543)	B_anthracis_Ames_TYPE_STRAIN.fna (97.7394)	Bacillus_anthracis_GCF_001683155_1_ASM168315v1_genomic.fna (97.746)	60	55	47	42	35	29	5318693	5315459	5294013	5258609	5150622	4911524	60	450205	5318693	35.21	207857	98027	9	18	6.75	Absent (one or more cesABCD)	Absent (one or more cya/lef/pagA)	Absent	Absent (one or more capABCDE)	Absent (one or more bpsABCDEFGHX)	Absent	No Cry- or Cyt-encoding genes present	2067
Bacillus_cereus_GCF_002021365_1_ASM202136v1_genomic.fna	GCF_002021365.1	Bacillus_anthracis_GCF_001683155_1_ASM168315v1_genomic.fna (95.7388)	B_anthracis_Ames_TYPE_STRAIN.fna (95.7226)	Bacillus_anthracis_GCF_001683155_1_ASM168315v1_genomic.fna (95.753)	72	67	59	49	45	30	5115299	5111923	5095795	5017654	4946465	4390611	72	454918	5115299	35.28	132295	83617	11	23	0	Absent (one or more cesABCD)	Absent (one or more cya/lef/pagA)	Absent	Absent (one or more capABCDE)	Absent (one or more bpsABCDEFGHX)	Absent	No Cry- or Cyt-encoding genes present	1993
Bacillus_cereus_GCF_002021375_1_ASM202137v1_genomic.fna	GCF_002021375.1	Bacillus_anthracis_GCF_001683155_1_ASM168315v1_genomic.fna (98.0127)	B_anthracis_Ames_TYPE_STRAIN.fna (98.0182)	Bacillus_anthracis_GCF_001683155_1_ASM168315v1_genomic.fna (98.0127)	108	99	76	65	50	35	5449670	5443537	5382332	5297631	5050953	4469432	108	554966	5449670	35.09	120056	63996	13	29	13.73	Absent (one or more cesABCD)	Absent (one or more cya/lef/pagA)	Absent	Absent (one or more capABCDE)	Absent (one or more bpsABCDEFGHX)	Absent	No Cry- or Cyt-encoding genes present	1985
Bacillus_cereus_GCF_002021385_1_ASM202138v1_genomic.fna	GCF_002021385.1	Bacillus_anthracis_GCF_001683155_1_ASM168315v1_genomic.fna (97.8934)	B_anthracis_Ames_TYPE_STRAIN.fna (97.8827)	Bacillus_anthracis_GCF_001683155_1_ASM168315v1_genomic.fna (97.8934)	68	61	54	50	44	37	5383940	5378135	5360715	5334236	5244726	4974760	68	298136	5383940	35.05	138959	94411	13	25	8.79	Absent (one or more cesABCD)	Absent (one or more cya/lef/pagA)	Absent	Absent (one or more capABCDE)	Absent (one or more bpsABCDEFGHX)	Absent	No Cry- or Cyt-encoding genes present	76
Bacillus_cereus_GCF_002021435_1_ASM202143v1_genomic.fna	GCF_002021435.1	Bacillus_cereus_GCF_002568015_1_ASM256801v1_genomic.fna (96.2618)	B_thuringiensis_serovar_berliner_ATCC_10792_TYPE_STRAIN.fna (98.1991)	Bacillus_cereus_GCF_002568015_1_ASM256801v1_genomic.fna (96.2545)	236	212	162	121	75	28	5581162	5563395	5417443	5107272	4355629	2693077	236	380206	5581162	35	49005	27413	30	69	18.65	Absent (one or more cesABCD)	Absent (one or more cya/lef/pagA)	Absent	Absent (one or more capABCDE)	Absent (one or more bpsABCDEFGHX)	Absent	No Cry- or Cyt-encoding genes present	1009
Bacillus_cereus_GCF_002021445_1_ASM202144v1_genomic.fna	GCF_002021445.1	Bacillus_cereus_GCF_002568015_1_ASM256801v1_genomic.fna (97.4577)	B_cereus_ATCC_14579_TYPE_STRAIN.fna (97.7777)	Bacillus_cereus_GCF_002568015_1_ASM256801v1_genomic.fna (97.4577)	80	75	59	54	41	34	5332404	5328700	5294981	5259482	5032398	4735879	80	432004	5332404	34.97	158068	85576	12	24	12.47	Absent (one or more cesABCD)	Absent (one or more cya/lef/pagA)	Absent	Absent (one or more capABCDE)	Absent (one or more bpsABCDEFGHX)	Absent	No Cry- or Cyt-encoding genes present	2071
Bacillus_cereus_GCF_002021455_1_ASM202145v1_genomic.fna	GCF_002021455.1	Bacillus_cereus_GCF_002568015_1_ASM256801v1_genomic.fna (97.5012)	B_cereus_ATCC_14579_TYPE_STRAIN.fna (97.7634)	Bacillus_cereus_GCF_002568015_1_ASM256801v1_genomic.fna (97.5012)	64	60	53	50	44	33	5248827	5246083	5226361	5203874	5087423	4690029	64	429806	5248827	35.06	168159	84168	12	22	1.92	Absent (one or more cesABCD)	Absent (one or more cya/lef/pagA)	Absent	Absent (one or more capABCDE)	Absent (one or more bpsABCDEFGHX)	Absent	No Cry- or Cyt-encoding genes present	2072
Bacillus_cereus_GCF_002021465_1_ASM202146v1_genomic.fna	GCF_002021465.1	Bacillus_cereus_GCF_002568015_1_ASM256801v1_genomic.fna (97.0855)	B_cereus_ATCC_14579_TYPE_STRAIN.fna (98.6339)	Bacillus_cereus_GCF_002568015_1_ASM256801v1_genomic.fna (97.0703)	318	275	198	147	72	28	5684423	5651224	5458334	5077693	3775259	2256961	318	233541	5684423	34.95	38192	20040	42	94	1.11	Absent (one or more cesABCD)	Absent (one or more cya/lef/pagA)	Absent	Absent (one or more capABCDE)	Absent (one or more bpsABCDEFGHX)	Absent	No Cry- or Cyt-encoding genes present	176
Bacillus_cereus_GCF_002021515_1_ASM202151v1_genomic.fna	GCF_002021515.1	Bacillus_cereus_GCF_002568015_1_ASM256801v1_genomic.fna (97.2394)	B_cereus_ATCC_14579_TYPE_STRAIN.fna (98.7936)	Bacillus_cereus_GCF_002568015_1_ASM256801v1_genomic.fna (97.2394)	89	76	70	62	50	28	5564853	5555772	5539896	5482155	5305321	4497777	89	655084	5564853	34.92	174484	65804	11	23	7.21	Absent (one or more cesABCD)	Absent (one or more cya/lef/pagA)	Absent	Absent (one or more capABCDE)	Absent (one or more bpsABCDEFGHX)	Absent	No Cry- or Cyt-encoding genes present	1982
Bacillus_cereus_GCF_002021535_1_ASM202153v1_genomic.fna	GCF_002021535.1	Bacillus_cereus_GCF_002568015_1_ASM256801v1_genomic.fna (96.9886)	B_cereus_ATCC_14579_TYPE_STRAIN.fna (98.4466)	Bacillus_cereus_GCF_002568015_1_ASM256801v1_genomic.fna (96.9886)	101	92	79	68	52	36	5385465	5379123	5348077	5262592	4984056	4370200	101	653711	5385465	35.02	118099	58684	14	30	0.91	Absent (one or more cesABCD)	Absent (one or more cya/lef/pagA)	Absent	Absent (one or more capABCDE)	Absent (one or more bpsABCDEFGHX)	Absent	No Cry- or Cyt-encoding genes present	1972
Bacillus_cereus_GCF_002021545_1_ASM202154v1_genomic.fna	GCF_002021545.1	Bacillus_cereus_GCF_002568015_1_ASM256801v1_genomic.fna (98.6207)	B_cereus_ATCC_14579_TYPE_STRAIN.fna (96.8846)	Bacillus_cereus_GCF_002568015_1_ASM256801v1_genomic.fna (98.6341)	243	228	172	137	73	38	6443875	6432844	6275743	6033686	4939309	3707579	243	222656	6443875	34.69	60099	26922	30	69	16.45	Absent (one or more cesABCD)	Absent (one or more cya/lef/pagA)	Absent	Absent (one or more capABCDE)	Absent (one or more bpsABCDEFGHX)	Absent	Cry-encoding genes present	8
Bacillus_cereus_GCF_002021695_1_ASM202169v1_genomic.fna	GCF_002021695.1	Bacillus_anthracis_GCF_001683155_1_ASM168315v1_genomic.fna (97.5556)	B_anthracis_Ames_TYPE_STRAIN.fna (97.5707)	Bacillus_anthracis_GCF_001683155_1_ASM168315v1_genomic.fna (97.5703)	132	71	42	32	27	21	5727259	5705269	5646120	5567938	5485416	5261527	132	857398	5727259	35.11	330210	133626	5	11	33.54	Absent (one or more cesABCD)	Absent (one or more cya/lef/pagA)	Absent	Absent (one or more capABCDE)	Absent (one or more bpsABCDEFGHX)	Absent	No Cry- or Cyt-encoding genes present	1263
Bacillus_cereus_GCF_002024535_1_ASM202453v1_genomic.fna	GCF_002024535.1	Bacillus_cereus_GCF_002568015_1_ASM256801v1_genomic.fna (97.1321)	B_cereus_ATCC_14579_TYPE_STRAIN.fna (98.8881)	Bacillus_cereus_GCF_002568015_1_ASM256801v1_genomic.fna (97.1321)	29	29	24	22	19	16	5392392	5392392	5380204	5366250	5324509	5208083	29	1119821	5392392	35.06	500174	223143	4	7	0.11	Absent (one or more cesABCD)	Absent (one or more cya/lef/pagA)	Absent	Absent (one or more capABCDE)	Absent (one or more bpsABCDEFGHX)	Absent	No Cry- or Cyt-encoding genes present	1465
Bacillus_cereus_GCF_002078195_1_ASM207819v1_genomic.fna	GCF_002078195.1	Bacillus_cereus_GCF_002568015_1_ASM256801v1_genomic.fna (95.9369)	B_thuringiensis_serovar_berliner_ATCC_10792_TYPE_STRAIN.fna (96.2777)	Bacillus_cereus_GCF_002568015_1_ASM256801v1_genomic.fna (95.937)	169	159	123	101	69	41	5862070	5855022	5765208	5613603	5055630	4026822	169	275724	5862070	34.79	75971	43517	23	49	0	Absent (one or more cesABCD)	Absent (one or more cya/lef/pagA)	Absent	Absent (one or more capABCDE)	Absent (one or more bpsABCDEFGHX)	Absent	No Cry- or Cyt-encoding genes present	265
Bacillus_cereus_GCF_002117465_1_ASM211746v1_genomic.fna	GCF_002117465.1	Bacillus_anthracis_GCF_001683155_1_ASM168315v1_genomic.fna (94.6868)	B_tropicus_N24_TYPE_STRAIN.fna (96.5096)	Bacillus_cereus_GCF_002199805_1_ASM219980v1_genomic.fna (95.5374)	5	5	5	5	5	5	5786333	5786333	5786333	5786333	5786333	5786333	5	5231712	5786333	35.33	5231712	5231712	1	1	8.64	Absent (one or more cesABCD)	Absent (one or more cya/lef/pagA)	Present	Present (all capABCDE)	Absent (one or more bpsABCDEFGHX)	Present	No Cry- or Cyt-encoding genes present	78
Bacillus_cereus_GCF_002196815_1_ASM219681v1_genomic.fna	GCF_002196815.1	Bacillus_cereus_GCF_002559215_1_ASM255921v1_genomic.fna (99.5031)	B_luti_TD41_TYPE_STRAIN.fna (93.9877)	Bacillus_cereus_GCF_002559215_1_ASM255921v1_genomic.fna (99.5031)	56	52	44	40	29	22	5269088	5266428	5243255	5213687	5012759	4732222	56	865416	5269088	35.58	235506	161948	7	14	4.18	Absent (one or more cesABCD)	Absent (one or more cya/lef/pagA)	Absent	Absent (one or more capABCDE)	Absent (one or more bpsABCDEFGHX)	Absent	No Cry- or Cyt-encoding genes present	2089
Bacillus_cereus_GCF_002199125_1_ASM219912v1_genomic.fna	GCF_002199125.1	Bacillus_cereus_GCF_002568015_1_ASM256801v1_genomic.fna (98.2486)	B_cereus_ATCC_14579_TYPE_STRAIN.fna (96.9782)	Bacillus_cereus_GCF_002568015_1_ASM256801v1_genomic.fna (98.2485)	126	116	93	79	59	36	5724585	5717390	5660733	5556418	5223584	4350257	126	483981	5724585	34.84	94754	51770	16	35	10.36	Absent (one or more cesABCD)	Absent (one or more cya/lef/pagA)	Absent	Absent (one or more capABCDE)	Absent (one or more bpsABCDEFGHX)	Absent	No Cry- or Cyt-encoding genes present	2103
Bacillus_cereus_GCF_002199155_1_ASM219915v1_genomic.fna	GCF_002199155.1	Bacillus_anthracis_GCF_001683155_1_ASM168315v1_genomic.fna (95.2913)	B_paranthracis_MN5_TYPE_STRAIN.fna (97.7786)	Bacillus_cereus_GCF_002199805_1_ASM219980v1_genomic.fna (99.9931)	61	57	49	45	37	34	5196943	5194281	5167212	5140637	5014242	4883987	61	511399	5196943	35.35	173252	91831	10	20	1.89	Absent (one or more cesABCD)	Absent (one or more cya/lef/pagA)	Absent	Absent (one or more capABCDE)	Absent (one or more bpsABCDEFGHX)	Absent	No Cry- or Cyt-encoding genes present	266
Bacillus_cereus_GCF_002199165_1_ASM219916v1_genomic.fna	GCF_002199165.1	Bacillus_anthracis_GCF_001683155_1_ASM168315v1_genomic.fna (95.2691)	B_paranthracis_MN5_TYPE_STRAIN.fna (97.7241)	Bacillus_cereus_GCF_002199805_1_ASM219980v1_genomic.fna (99.993)	44	42	34	32	28	24	5146259	5144365	5117610	5105459	5028328	4879441	44	1005733	5146259	35.36	211657	149474	6	13	7.91	Absent (one or more cesABCD)	Absent (one or more cya/lef/pagA)	Absent	Absent (one or more capABCDE)	Absent (one or more bpsABCDEFGHX)	Absent	No Cry- or Cyt-encoding genes present	266
Bacillus_cereus_GCF_002199185_1_ASM219918v1_genomic.fna	GCF_002199185.1	Bacillus_anthracis_GCF_001683155_1_ASM168315v1_genomic.fna (94.5239)	B_pacificus_EB422_TYPE_STRAIN.fna (98.189)	Bacillus_cereus_GCF_002199805_1_ASM219980v1_genomic.fna (96.1488)	60	56	45	44	34	28	4956800	4954566	4923979	4915729	4754676	4538632	60	402914	4956800	35.45	173062	109835	9	18	5.65	Absent (one or more cesABCD)	Absent (one or more cya/lef/pagA)	Absent	Absent (one or more capABCDE)	Absent (one or more bpsABCDEFGHX)	Absent	No Cry- or Cyt-encoding genes present	1295
Bacillus_cereus_GCF_002199205_1_ASM219920v1_genomic.fna	GCF_002199205.1	Bacillus_anthracis_GCF_001683155_1_ASM168315v1_genomic.fna (95.262)	B_paranthracis_MN5_TYPE_STRAIN.fna (97.7933)	Bacillus_cereus_GCF_002199805_1_ASM219980v1_genomic.fna (99.9943)	46	44	37	36	31	29	5193816	5192188	5166355	5161120	5067712	4971545	46	529591	5193816	35.34	211078	114900	7	15	0.35	Absent (one or more cesABCD)	Absent (one or more cya/lef/pagA)	Absent	Absent (one or more capABCDE)	Absent (one or more bpsABCDEFGHX)	Absent	No Cry- or Cyt-encoding genes present	266
Bacillus_cereus_GCF_002199225_1_ASM219922v1_genomic.fna	GCF_002199225.1	Bacillus_anthracis_GCF_001683155_1_ASM168315v1_genomic.fna (95.2338)	B_paranthracis_MN5_TYPE_STRAIN.fna (97.7264)	Bacillus_cereus_GCF_002199805_1_ASM219980v1_genomic.fna (99.9918)	48	45	35	33	26	25	5200628	5198530	5169544	5158374	5035047	4986713	48	833199	5200628	35.35	225588	147910	6	13	3.15	Absent (one or more cesABCD)	Absent (one or more cya/lef/pagA)	Absent	Absent (one or more capABCDE)	Absent (one or more bpsABCDEFGHX)	Absent	No Cry- or Cyt-encoding genes present	266
Bacillus_cereus_GCF_002199265_1_ASM219926v1_genomic.fna	GCF_002199265.1	Bacillus_anthracis_GCF_001683155_1_ASM168315v1_genomic.fna (95.2644)	B_paranthracis_MN5_TYPE_STRAIN.fna (97.7139)	Bacillus_cereus_GCF_002199805_1_ASM219980v1_genomic.fna (99.9881)	62	59	50	47	40	30	5192028	5190245	5160501	5140325	5008583	4629503	62	577745	5192028	35.34	159792	89615	9	19	1.68	Absent (one or more cesABCD)	Absent (one or more cya/lef/pagA)	Absent	Absent (one or more capABCDE)	Absent (one or more bpsABCDEFGHX)	Absent	No Cry- or Cyt-encoding genes present	266
Bacillus_cereus_GCF_002199275_1_ASM219927v1_genomic.fna	GCF_002199275.1	Bacillus_anthracis_GCF_001683155_1_ASM168315v1_genomic.fna (95.2771)	B_paranthracis_MN5_TYPE_STRAIN.fna (97.7468)	Bacillus_cereus_GCF_002199805_1_ASM219980v1_genomic.fna (99.9939)	62	57	51	48	40	33	5193450	5189980	5166555	5144913	5010998	4747078	62	641501	5193450	35.34	159232	82672	9	20	1.33	Absent (one or more cesABCD)	Absent (one or more cya/lef/pagA)	Absent	Absent (one or more capABCDE)	Absent (one or more bpsABCDEFGHX)	Absent	No Cry- or Cyt-encoding genes present	266
Bacillus_cereus_GCF_002199285_1_ASM219928v1_genomic.fna	GCF_002199285.1	Bacillus_anthracis_GCF_001683155_1_ASM168315v1_genomic.fna (94.5089)	B_pacificus_EB422_TYPE_STRAIN.fna (98.1873)	Bacillus_cereus_GCF_002199805_1_ASM219980v1_genomic.fna (96.1553)	62	59	45	44	34	27	4956178	4954262	4914238	4905939	4746850	4470027	62	528694	4956178	35.45	220074	100400	9	18	0.46	Absent (one or more cesABCD)	Absent (one or more cya/lef/pagA)	Absent	Absent (one or more capABCDE)	Absent (one or more bpsABCDEFGHX)	Absent	No Cry- or Cyt-encoding genes present	1295
Bacillus_cereus_GCF_002199315_1_ASM219931v1_genomic.fna	GCF_002199315.1	Bacillus_anthracis_GCF_001683155_1_ASM168315v1_genomic.fna (94.4844)	B_pacificus_EB422_TYPE_STRAIN.fna (98.2474)	Bacillus_cereus_GCF_002199805_1_ASM219980v1_genomic.fna (96.1516)	59	54	43	41	32	28	4954837	4951185	4920246	4903424	4768782	4617955	59	770992	4954837	35.45	181348	98742	8	17	1.82	Absent (one or more cesABCD)	Absent (one or more cya/lef/pagA)	Absent	Absent (one or more capABCDE)	Absent (one or more bpsABCDEFGHX)	Absent	No Cry- or Cyt-encoding genes present	1295
Bacillus_cereus_GCF_002199335_1_ASM219933v1_genomic.fna	GCF_002199335.1	Bacillus_cereus_GCF_002568015_1_ASM256801v1_genomic.fna (96.9082)	B_cereus_ATCC_14579_TYPE_STRAIN.fna (98.2935)	Bacillus_cereus_GCF_002568015_1_ASM256801v1_genomic.fna (96.9082)	217	202	156	128	79	38	5923882	5912433	5800325	5596438	4773263	3213118	217	276952	5923882	34.86	55080	32108	34	68	4.29	Absent (one or more cesABCD)	Absent (one or more cya/lef/pagA)	Absent	Absent (one or more capABCDE)	Absent (one or more bpsABCDEFGHX)	Absent	No Cry- or Cyt-encoding genes present	1317
Bacillus_cereus_GCF_002199345_1_ASM219934v1_genomic.fna	GCF_002199345.1	Bacillus_anthracis_GCF_001683155_1_ASM168315v1_genomic.fna (95.3137)	B_paranthracis_MN5_TYPE_STRAIN.fna (97.7052)	Bacillus_cereus_GCF_002199805_1_ASM219980v1_genomic.fna (99.9913)	93	87	71	65	49	37	5197795	5193902	5146797	5106654	4825759	4388576	93	357081	5197795	35.34	115144	63496	14	29	20.01	Absent (one or more cesABCD)	Absent (one or more cya/lef/pagA)	Absent	Absent (one or more capABCDE)	Absent (one or more bpsABCDEFGHX)	Absent	No Cry- or Cyt-encoding genes present	266
Bacillus_cereus_GCF_002199365_1_ASM219936v1_genomic.fna	GCF_002199365.1	Bacillus_anthracis_GCF_001683155_1_ASM168315v1_genomic.fna (95.3287)	B_paranthracis_MN5_TYPE_STRAIN.fna (97.7637)	Bacillus_cereus_GCF_002199805_1_ASM219980v1_genomic.fna (99.9921)	53	49	42	37	32	29	5204942	5202020	5177404	5145927	5053250	4913870	53	886086	5204942	35.34	186343	102073	7	16	3.86	Absent (one or more cesABCD)	Absent (one or more cya/lef/pagA)	Absent	Absent (one or more capABCDE)	Absent (one or more bpsABCDEFGHX)	Absent	No Cry- or Cyt-encoding genes present	266
Bacillus_cereus_GCF_002199405_1_ASM219940v1_genomic.fna	GCF_002199405.1	Bacillus_anthracis_GCF_001683155_1_ASM168315v1_genomic.fna (95.3141)	B_paranthracis_MN5_TYPE_STRAIN.fna (97.7778)	Bacillus_cereus_GCF_002199805_1_ASM219980v1_genomic.fna (99.9899)	66	60	52	48	42	36	5141253	5136998	5113420	5087554	4987305	4756927	66	373398	5141253	35.35	159228	80719	11	23	1.48	Absent (one or more cesABCD)	Absent (one or more cya/lef/pagA)	Absent	Absent (one or more capABCDE)	Absent (one or more bpsABCDEFGHX)	Absent	No Cry- or Cyt-encoding genes present	266
Bacillus_cereus_GCF_002199425_1_ASM219942v1_genomic.fna	GCF_002199425.1	Bacillus_anthracis_GCF_001683155_1_ASM168315v1_genomic.fna (95.2769)	B_paranthracis_MN5_TYPE_STRAIN.fna (97.7397)	Bacillus_cereus_GCF_002199805_1_ASM219980v1_genomic.fna (99.9873)	78	74	65	61	50	38	5191185	5188520	5157792	5131161	4931772	4473895	78	572715	5191185	35.34	102070	61264	12	29	0.27	Absent (one or more cesABCD)	Absent (one or more cya/lef/pagA)	Absent	Absent (one or more capABCDE)	Absent (one or more bpsABCDEFGHX)	Absent	No Cry- or Cyt-encoding genes present	266
Bacillus_cereus_GCF_002199445_1_ASM219944v1_genomic.fna	GCF_002199445.1	Bacillus_anthracis_GCF_001683155_1_ASM168315v1_genomic.fna (95.2618)	B_paranthracis_MN5_TYPE_STRAIN.fna (97.7087)	Bacillus_cereus_GCF_002199805_1_ASM219980v1_genomic.fna (99.992)	63	58	50	42	35	31	5190629	5187125	5158759	5100887	4978179	4810271	63	511310	5190629	35.35	186249	86847	9	18	4.18	Absent (one or more cesABCD)	Absent (one or more cya/lef/pagA)	Absent	Absent (one or more capABCDE)	Absent (one or more bpsABCDEFGHX)	Absent	No Cry- or Cyt-encoding genes present	266
Bacillus_cereus_GCF_002199465_1_ASM219946v1_genomic.fna	GCF_002199465.1	Bacillus_anthracis_GCF_001683155_1_ASM168315v1_genomic.fna (94.5033)	B_pacificus_EB422_TYPE_STRAIN.fna (98.2448)	Bacillus_cereus_GCF_002199805_1_ASM219980v1_genomic.fna (96.1353)	83	80	70	65	49	32	4939725	4937558	4905178	4869940	4583854	3950620	83	373939	4939725	35.45	126121	62268	14	28	1.78	Absent (one or more cesABCD)	Absent (one or more cya/lef/pagA)	Absent	Absent (one or more capABCDE)	Absent (one or more bpsABCDEFGHX)	Absent	No Cry- or Cyt-encoding genes present	1295
Bacillus_cereus_GCF_002199475_1_ASM219947v1_genomic.fna	GCF_002199475.1	Bacillus_anthracis_GCF_001683155_1_ASM168315v1_genomic.fna (95.2782)	B_paranthracis_MN5_TYPE_STRAIN.fna (97.7479)	Bacillus_cereus_GCF_002199805_1_ASM219980v1_genomic.fna (99.9951)	44	42	34	32	29	25	5201688	5200046	5174317	5163715	5111864	4930011	44	593917	5201688	35.35	225267	132813	6	13	6.32	Absent (one or more cesABCD)	Absent (one or more cya/lef/pagA)	Absent	Absent (one or more capABCDE)	Absent (one or more bpsABCDEFGHX)	Absent	No Cry- or Cyt-encoding genes present	266
Bacillus_cereus_GCF_002199485_1_ASM219948v1_genomic.fna	GCF_002199485.1	Bacillus_anthracis_GCF_001683155_1_ASM168315v1_genomic.fna (95.3428)	B_paranthracis_MN5_TYPE_STRAIN.fna (97.7253)	Bacillus_cereus_GCF_002199805_1_ASM219980v1_genomic.fna (99.9913)	73	70	58	52	43	31	5197583	5195333	5163000	5121816	4977619	4530551	73	340370	5197583	35.36	171916	82998	11	22	0.23	Absent (one or more cesABCD)	Absent (one or more cya/lef/pagA)	Absent	Absent (one or more capABCDE)	Absent (one or more bpsABCDEFGHX)	Absent	No Cry- or Cyt-encoding genes present	266
Bacillus_cereus_GCF_002199505_1_ASM219950v1_genomic.fna	GCF_002199505.1	Bacillus_anthracis_GCF_001683155_1_ASM168315v1_genomic.fna (95.309)	B_paranthracis_MN5_TYPE_STRAIN.fna (97.743)	Bacillus_cereus_GCF_002199805_1_ASM219980v1_genomic.fna (99.9934)	57	54	44	42	36	31	5192287	5190046	5156710	5141641	5024649	4807118	57	581458	5192287	35.34	183599	101672	9	19	8.32	Absent (one or more cesABCD)	Absent (one or more cya/lef/pagA)	Absent	Absent (one or more capABCDE)	Absent (one or more bpsABCDEFGHX)	Absent	No Cry- or Cyt-encoding genes present	266
Bacillus_cereus_GCF_002199525_1_ASM219952v1_genomic.fna	GCF_002199525.1	Bacillus_anthracis_GCF_001683155_1_ASM168315v1_genomic.fna (95.2908)	B_paranthracis_MN5_TYPE_STRAIN.fna (97.7168)	Bacillus_cereus_GCF_002199805_1_ASM219980v1_genomic.fna (99.9923)	65	60	52	48	38	31	5196087	5192366	5164882	5138608	4969543	4715470	65	494572	5196087	35.35	184321	96687	10	20	2.14	Absent (one or more cesABCD)	Absent (one or more cya/lef/pagA)	Absent	Absent (one or more capABCDE)	Absent (one or more bpsABCDEFGHX)	Absent	No Cry- or Cyt-encoding genes present	266
Bacillus_cereus_GCF_002199555_1_ASM219955v1_genomic.fna	GCF_002199555.1	Bacillus_anthracis_GCF_001683155_1_ASM168315v1_genomic.fna (95.2244)	B_paranthracis_MN5_TYPE_STRAIN.fna (97.7483)	Bacillus_cereus_GCF_002199805_1_ASM219980v1_genomic.fna (99.9884)	50	47	40	39	33	30	5189486	5187429	5163104	5157871	5045745	4935070	50	582034	5189486	35.34	210796	97209	7	16	1.95	Absent (one or more cesABCD)	Absent (one or more cya/lef/pagA)	Absent	Absent (one or more capABCDE)	Absent (one or more bpsABCDEFGHX)	Absent	No Cry- or Cyt-encoding genes present	266
Bacillus_cereus_GCF_002199565_1_ASM219956v1_genomic.fna	GCF_002199565.1	Bacillus_cereus_GCF_002568015_1_ASM256801v1_genomic.fna (97.1697)	B_cereus_ATCC_14579_TYPE_STRAIN.fna (98.1978)	Bacillus_cereus_GCF_002568015_1_ASM256801v1_genomic.fna (97.1907)	255	231	169	122	71	37	6633657	6616951	6452188	6099947	5260742	4017493	255	453857	6633657	34.46	65251	31126	25	61	3.75	Absent (one or more cesABCD)	Absent (one or more cya/lef/pagA)	Absent	Present (all capABCDE)	Absent (one or more bpsABCDEFGHX)	Absent	No Cry- or Cyt-encoding genes present	1950
Bacillus_cereus_GCF_002199615_1_ASM219961v1_genomic.fna	GCF_002199615.1	Bacillus_anthracis_GCF_001683155_1_ASM168315v1_genomic.fna (94.4934)	B_pacificus_EB422_TYPE_STRAIN.fna (98.1834)	Bacillus_cereus_GCF_002199805_1_ASM219980v1_genomic.fna (96.1832)	112	105	85	74	59	36	5180890	5176044	5121982	5037233	4783446	3907197	112	270385	5180890	35.33	91170	51809	18	36	2.32	Absent (one or more cesABCD)	Absent (one or more cya/lef/pagA)	Absent	Absent (one or more capABCDE)	Absent (one or more bpsABCDEFGHX)	Absent	No Cry- or Cyt-encoding genes present	90
Bacillus_cereus_GCF_002199625_1_ASM219962v1_genomic.fna	GCF_002199625.1	Bacillus_anthracis_GCF_001683155_1_ASM168315v1_genomic.fna (94.423)	B_pacificus_EB422_TYPE_STRAIN.fna (98.178)	Bacillus_cereus_GCF_002199805_1_ASM219980v1_genomic.fna (96.1527)	119	111	95	85	63	41	5102924	5097243	5047758	4975187	4582999	3703779	119	225778	5102924	35.37	78304	48638	22	44	1.98	Absent (one or more cesABCD)	Absent (one or more cya/lef/pagA)	Absent	Absent (one or more capABCDE)	Absent (one or more bpsABCDEFGHX)	Absent	No Cry- or Cyt-encoding genes present	90
Bacillus_cereus_GCF_002199635_1_ASM219963v1_genomic.fna	GCF_002199635.1	Bacillus_anthracis_GCF_001683155_1_ASM168315v1_genomic.fna (98.0192)	B_anthracis_Ames_TYPE_STRAIN.fna (97.9953)	Bacillus_anthracis_GCF_001683155_1_ASM168315v1_genomic.fna (98.0192)	68	66	56	49	38	31	5446849	5445745	5424864	5373283	5178759	4892469	68	418314	5446849	35.05	168104	118005	11	20	3.01	Absent (one or more cesABCD)	Absent (one or more cya/lef/pagA)	Absent	Absent (one or more capABCDE)	Absent (one or more bpsABCDEFGHX)	Absent	No Cry- or Cyt-encoding genes present	1985
Bacillus_cereus_GCF_002199645_1_ASM219964v1_genomic.fna	GCF_002199645.1	Bacillus_anthracis_GCF_001683155_1_ASM168315v1_genomic.fna (94.6893)	B_tropicus_N24_TYPE_STRAIN.fna (99.4592)	Bacillus_cereus_GCF_002199805_1_ASM219980v1_genomic.fna (95.6053)	65	53	43	39	34	29	5499864	5492473	5466386	5434517	5358061	5174513	65	558939	5499864	35.13	197769	106973	7	16	1.6	Absent (one or more cesABCD)	Absent (one or more cya/lef/pagA)	Absent	Absent (one or more capABCDE)	Absent (one or more bpsABCDEFGHX)	Absent	No Cry- or Cyt-encoding genes present	2090
Bacillus_cereus_GCF_002199675_1_ASM219967v1_genomic.fna	GCF_002199675.1	Bacillus_anthracis_GCF_001683155_1_ASM168315v1_genomic.fna (97.1299)	B_anthracis_Ames_TYPE_STRAIN.fna (97.1228)	Bacillus_anthracis_GCF_001683155_1_ASM168315v1_genomic.fna (97.1299)	206	174	129	112	72	31	5256296	5233527	5122058	4998144	4321333	2842413	206	184993	5256296	35.17	57403	31122	27	59	1.33	Absent (one or more cesABCD)	Absent (one or more cya/lef/pagA)	Absent	Absent (one or more capABCDE)	Absent (one or more bpsABCDEFGHX)	Absent	No Cry- or Cyt-encoding genes present	1988
Bacillus_cereus_GCF_002199695_1_ASM219969v1_genomic.fna	GCF_002199695.1	Bacillus_anthracis_GCF_001683155_1_ASM168315v1_genomic.fna (95.2797)	B_paranthracis_MN5_TYPE_STRAIN.fna (97.7439)	Bacillus_cereus_GCF_002199805_1_ASM219980v1_genomic.fna (99.9893)	87	83	70	64	54	42	5190292	5186898	5148774	5107134	4951813	4487540	87	397970	5190292	35.35	103466	61107	16	32	23.85	Absent (one or more cesABCD)	Absent (one or more cya/lef/pagA)	Absent	Absent (one or more capABCDE)	Absent (one or more bpsABCDEFGHX)	Absent	No Cry- or Cyt-encoding genes present	266
Bacillus_cereus_GCF_002199705_1_ASM219970v1_genomic.fna	GCF_002199705.1	Bacillus_anthracis_GCF_001683155_1_ASM168315v1_genomic.fna (95.2976)	B_paranthracis_MN5_TYPE_STRAIN.fna (97.6956)	Bacillus_cereus_GCF_002199805_1_ASM219980v1_genomic.fna (99.9839)	274	246	188	143	70	24	5186743	5165721	5020955	4684626	3494664	1835075	274	132725	5186743	35.34	38045	20352	41	88	15.94	Absent (one or more cesABCD)	Absent (one or more cya/lef/pagA)	Absent	Absent (one or more capABCDE)	Absent (one or more bpsABCDEFGHX)	Absent	No Cry- or Cyt-encoding genes present	266
Bacillus_cereus_GCF_002199745_1_ASM219974v1_genomic.fna	GCF_002199745.1	Bacillus_anthracis_GCF_001683155_1_ASM168315v1_genomic.fna (94.532)	B_pacificus_EB422_TYPE_STRAIN.fna (98.2354)	Bacillus_cereus_GCF_002199805_1_ASM219980v1_genomic.fna (96.1655)	112	109	81	74	57	40	4939969	4937596	4862088	4805365	4516509	3891102	112	454164	4939969	35.45	79812	55217	18	37	12.49	Absent (one or more cesABCD)	Absent (one or more cya/lef/pagA)	Absent	Absent (one or more capABCDE)	Absent (one or more bpsABCDEFGHX)	Absent	No Cry- or Cyt-encoding genes present	1295
Bacillus_cereus_GCF_002199755_1_ASM219975v1_genomic.fna	GCF_002199755.1	Bacillus_anthracis_GCF_001683155_1_ASM168315v1_genomic.fna (95.2941)	B_paranthracis_MN5_TYPE_STRAIN.fna (97.7581)	Bacillus_cereus_GCF_002199805_1_ASM219980v1_genomic.fna (99.9953)	58	54	47	43	36	33	5192579	5189952	5168066	5142664	5028560	4903489	58	760569	5192579	35.34	172071	82672	8	19	1.5	Absent (one or more cesABCD)	Absent (one or more cya/lef/pagA)	Absent	Absent (one or more capABCDE)	Absent (one or more bpsABCDEFGHX)	Absent	No Cry- or Cyt-encoding genes present	266
Bacillus_cereus_GCF_002199765_1_ASM219976v1_genomic.fna	GCF_002199765.1	Bacillus_anthracis_GCF_001683155_1_ASM168315v1_genomic.fna (95.3385)	B_paranthracis_MN5_TYPE_STRAIN.fna (97.7062)	Bacillus_cereus_GCF_002199805_1_ASM219980v1_genomic.fna (99.9901)	118	105	85	74	56	35	5191547	5181898	5134651	5053036	4750440	4007960	118	359044	5191547	35.36	114936	52473	15	33	3.74	Absent (one or more cesABCD)	Absent (one or more cya/lef/pagA)	Absent	Absent (one or more capABCDE)	Absent (one or more bpsABCDEFGHX)	Absent	No Cry- or Cyt-encoding genes present	266
Bacillus_cereus_GCF_002199805_1_ASM219980v1_genomic.fna	GCF_002199805.1	Bacillus_anthracis_GCF_001683155_1_ASM168315v1_genomic.fna (95.2897)	B_paranthracis_MN5_TYPE_STRAIN.fna (97.741)	Bacillus_cereus_GCF_002199805_1_ASM219980v1_genomic.fna (100)	54	51	43	40	34	30	5140821	5138815	5114614	5096447	4980653	4834076	54	860916	5140821	35.35	172625	101791	8	17	5.12	Absent (one or more cesABCD)	Absent (one or more cya/lef/pagA)	Absent	Absent (one or more capABCDE)	Absent (one or more bpsABCDEFGHX)	Absent	No Cry- or Cyt-encoding genes present	266
Bacillus_cereus_GCF_002199815_1_ASM219981v1_genomic.fna	GCF_002199815.1	Bacillus_anthracis_GCF_001683155_1_ASM168315v1_genomic.fna (95.3006)	B_paranthracis_MN5_TYPE_STRAIN.fna (97.7726)	Bacillus_cereus_GCF_002199805_1_ASM219980v1_genomic.fna (99.9929)	62	57	48	44	37	31	5196105	5192455	5165624	5136211	5017884	4786329	62	832817	5196105	35.35	193320	82706	8	18	1.23	Absent (one or more cesABCD)	Absent (one or more cya/lef/pagA)	Absent	Absent (one or more capABCDE)	Absent (one or more bpsABCDEFGHX)	Absent	No Cry- or Cyt-encoding genes present	266
Bacillus_cereus_GCF_002199825_1_ASM219982v1_genomic.fna	GCF_002199825.1	Bacillus_anthracis_GCF_001683155_1_ASM168315v1_genomic.fna (94.4999)	B_pacificus_EB422_TYPE_STRAIN.fna (98.2127)	Bacillus_cereus_GCF_002199805_1_ASM219980v1_genomic.fna (96.1452)	42	41	30	28	22	20	4963932	4963437	4933820	4915561	4823822	4743895	42	784319	4963932	35.44	306070	171139	5	10	4.92	Absent (one or more cesABCD)	Absent (one or more cya/lef/pagA)	Absent	Absent (one or more capABCDE)	Absent (one or more bpsABCDEFGHX)	Absent	No Cry- or Cyt-encoding genes present	1295
Bacillus_cereus_GCF_002199845_1_ASM219984v1_genomic.fna	GCF_002199845.1	Bacillus_anthracis_GCF_001683155_1_ASM168315v1_genomic.fna (95.3133)	B_paranthracis_MN5_TYPE_STRAIN.fna (97.787)	Bacillus_cereus_GCF_002199805_1_ASM219980v1_genomic.fna (99.9947)	39	36	26	25	22	21	5201175	5198831	5167871	5162367	5110109	5061467	39	1030250	5201175	35.35	256936	183026	4	10	15.21	Absent (one or more cesABCD)	Absent (one or more cya/lef/pagA)	Absent	Absent (one or more capABCDE)	Absent (one or more bpsABCDEFGHX)	Absent	No Cry- or Cyt-encoding genes present	266
Bacillus_cereus_GCF_002199875_1_ASM219987v1_genomic.fna	GCF_002199875.1	Bacillus_anthracis_GCF_001683155_1_ASM168315v1_genomic.fna (95.2741)	B_paranthracis_MN5_TYPE_STRAIN.fna (97.7491)	Bacillus_cereus_GCF_002199805_1_ASM219980v1_genomic.fna (99.9967)	62	55	45	42	34	29	5201849	5197000	5166556	5145170	5006692	4823873	62	880609	5201849	35.35	197688	82672	6	16	1.58	Absent (one or more cesABCD)	Absent (one or more cya/lef/pagA)	Absent	Absent (one or more capABCDE)	Absent (one or more bpsABCDEFGHX)	Absent	No Cry- or Cyt-encoding genes present	266
Bacillus_cereus_GCF_002199895_1_ASM219989v1_genomic.fna	GCF_002199895.1	Bacillus_anthracis_GCF_001683155_1_ASM168315v1_genomic.fna (94.4596)	B_pacificus_EB422_TYPE_STRAIN.fna (98.1808)	Bacillus_cereus_GCF_002199805_1_ASM219980v1_genomic.fna (96.1239)	60	55	46	45	35	27	4948095	4944563	4920228	4911978	4756068	4444383	60	545783	4948095	35.44	183283	101494	8	18	4.2	Absent (one or more cesABCD)	Absent (one or more cya/lef/pagA)	Absent	Absent (one or more capABCDE)	Absent (one or more bpsABCDEFGHX)	Absent	No Cry- or Cyt-encoding genes present	1295
Bacillus_cereus_GCF_002199905_1_ASM219990v1_genomic.fna	GCF_002199905.1	Bacillus_anthracis_GCF_001683155_1_ASM168315v1_genomic.fna (95.3228)	B_paranthracis_MN5_TYPE_STRAIN.fna (97.7169)	Bacillus_cereus_GCF_002199805_1_ASM219980v1_genomic.fna (99.9922)	109	103	83	74	57	31	5189972	5185266	5130291	5058598	4755043	3774697	109	373333	5189972	35.33	92982	47698	15	34	0.27	Absent (one or more cesABCD)	Absent (one or more cya/lef/pagA)	Absent	Absent (one or more capABCDE)	Absent (one or more bpsABCDEFGHX)	Absent	No Cry- or Cyt-encoding genes present	266
Bacillus_cereus_GCF_002199945_1_ASM219994v1_genomic.fna	GCF_002199945.1	Bacillus_anthracis_GCF_001683155_1_ASM168315v1_genomic.fna (95.2635)	B_paranthracis_MN5_TYPE_STRAIN.fna (97.7729)	Bacillus_cereus_GCF_002199805_1_ASM219980v1_genomic.fna (99.9913)	62	56	46	43	38	31	5191604	5187553	5157845	5137897	5046211	4772565	62	668869	5191604	35.34	169837	95051	9	19	3.35	Absent (one or more cesABCD)	Absent (one or more cya/lef/pagA)	Absent	Absent (one or more capABCDE)	Absent (one or more bpsABCDEFGHX)	Absent	No Cry- or Cyt-encoding genes present	266
Bacillus_cereus_GCF_002199955_1_ASM219995v1_genomic.fna	GCF_002199955.1	Bacillus_anthracis_GCF_001683155_1_ASM168315v1_genomic.fna (95.2661)	B_paranthracis_MN5_TYPE_STRAIN.fna (97.7111)	Bacillus_cereus_GCF_002199805_1_ASM219980v1_genomic.fna (99.9896)	59	56	45	42	35	28	5142041	5140052	5111910	5088056	4969512	4701506	59	886531	5142041	35.36	142593	101704	6	17	2.04	Absent (one or more cesABCD)	Absent (one or more cya/lef/pagA)	Absent	Absent (one or more capABCDE)	Absent (one or more bpsABCDEFGHX)	Absent	No Cry- or Cyt-encoding genes present	266
Bacillus_cereus_GCF_002199975_1_ASM219997v1_genomic.fna	GCF_002199975.1	Bacillus_anthracis_GCF_001683155_1_ASM168315v1_genomic.fna (93.6551)	B_albus_N35-10-2_TYPE_STRAIN.fna (99.42)	Bacillus_thuringiensis_GCF_002146655_1_ASM214665v1_genomic.fna (95.6021)	100	96	77	68	55	38	5693135	5690519	5650252	5586315	5393073	4740606	100	445293	5693135	35	111396	64252	14	30	6.13	Absent (one or more cesABCD)	Absent (one or more cya/lef/pagA)	Absent	Absent (one or more capABCDE)	Absent (one or more bpsABCDEFGHX)	Absent	No Cry- or Cyt-encoding genes present	2050
Bacillus_cereus_GCF_002200015_1_ASM220001v1_genomic.fna	GCF_002200015.1	Bacillus_cereus_GCF_002568015_1_ASM256801v1_genomic.fna (96.6428)	B_cereus_ATCC_14579_TYPE_STRAIN.fna (96.926)	Bacillus_cereus_GCF_002568015_1_ASM256801v1_genomic.fna (96.6428)	136	125	93	75	53	35	5478803	5470890	5388920	5256993	4918758	4319433	136	381573	5478803	35.01	128895	55036	13	32	21.3	Absent (one or more cesABCD)	Absent (one or more cya/lef/pagA)	Absent	Absent (one or more capABCDE)	Absent (one or more bpsABCDEFGHX)	Absent	No Cry- or Cyt-encoding genes present	2102
Bacillus_cereus_GCF_002200055_1_ASM220005v1_genomic.fna	GCF_002200055.1	Bacillus_cereus_GCF_002568015_1_ASM256801v1_genomic.fna (98.7111)	B_cereus_ATCC_14579_TYPE_STRAIN.fna (96.95)	Bacillus_cereus_GCF_002568015_1_ASM256801v1_genomic.fna (98.7111)	277	256	177	135	73	34	6314530	6300351	6093290	5785536	4750073	3369901	277	222688	6314530	34.72	53327	25647	30	73	0.89	Absent (one or more cesABCD)	Absent (one or more cya/lef/pagA)	Absent	Absent (one or more capABCDE)	Absent (one or more bpsABCDEFGHX)	Absent	Cry-encoding genes present	8
Bacillus_cereus_GCF_002200075_1_ASM220007v1_genomic.fna	GCF_002200075.1	Bacillus_anthracis_GCF_001683155_1_ASM168315v1_genomic.fna (95.1743)	B_paranthracis_MN5_TYPE_STRAIN.fna (97.5435)	Bacillus_cereus_GCF_002199805_1_ASM219980v1_genomic.fna (98.9064)	123	111	87	78	58	36	5643421	5635628	5575471	5507430	5183858	4352648	123	447743	5643421	35.22	100996	55121	14	34	4.15	Present (all cesABCD)	Absent (one or more cya/lef/pagA)	Absent	Absent (one or more capABCDE)	Absent (one or more bpsABCDEFGHX)	Absent	No Cry- or Cyt-encoding genes present	26
Bacillus_cereus_GCF_002200085_1_ASM220008v1_genomic.fna	GCF_002200085.1	Bacillus_cereus_GCF_002568015_1_ASM256801v1_genomic.fna (97.1815)	B_cereus_ATCC_14579_TYPE_STRAIN.fna (98.5888)	Bacillus_cereus_GCF_002568015_1_ASM256801v1_genomic.fna (97.1815)	93	90	76	70	52	40	5992149	5990373	5962940	5919279	5620205	5174935	93	506553	5992149	34.71	142006	70456	14	29	0.53	Absent (one or more cesABCD)	Absent (one or more cya/lef/pagA)	Absent	Absent (one or more capABCDE)	Absent (one or more bpsABCDEFGHX)	Absent	No Cry- or Cyt-encoding genes present	1259
Bacillus_cereus_GCF_002200125_1_ASM220012v1_genomic.fna	GCF_002200125.1	Bacillus_anthracis_GCF_001683155_1_ASM168315v1_genomic.fna (95.1522)	B_paranthracis_MN5_TYPE_STRAIN.fna (97.5199)	Bacillus_cereus_GCF_002199805_1_ASM219980v1_genomic.fna (98.9271)	199	192	144	115	70	33	5700422	5695452	5569851	5366563	4632526	3268265	199	447518	5700422	35.25	58489	32755	26	58	9.98	Present (all cesABCD)	Absent (one or more cya/lef/pagA)	Absent	Absent (one or more capABCDE)	Absent (one or more bpsABCDEFGHX)	Absent	No Cry- or Cyt-encoding genes present	26
Bacillus_cereus_GCF_002200145_1_ASM220014v1_genomic.fna	GCF_002200145.1	Bacillus_anthracis_GCF_001683155_1_ASM168315v1_genomic.fna (95.1166)	B_paranthracis_MN5_TYPE_STRAIN.fna (97.5274)	Bacillus_cereus_GCF_002199805_1_ASM219980v1_genomic.fna (98.8944)	150	120	91	81	59	32	5775715	5755183	5692713	5618295	5250619	4249568	150	375526	5775715	35.44	104679	48496	14	34	1.96	Present (all cesABCD)	Absent (one or more cya/lef/pagA)	Absent	Absent (one or more capABCDE)	Absent (one or more bpsABCDEFGHX)	Absent	No Cry- or Cyt-encoding genes present	26
Bacillus_cereus_GCF_002200175_1_ASM220017v1_genomic.fna	GCF_002200175.1	Bacillus_cereus_GCF_002568015_1_ASM256801v1_genomic.fna (98.7211)	B_cereus_ATCC_14579_TYPE_STRAIN.fna (96.9781)	Bacillus_cereus_GCF_002568015_1_ASM256801v1_genomic.fna (98.722)	306	279	194	153	74	32	6417642	6398049	6163190	5860441	4533528	3018276	306	189403	6417642	34.68	46526	21993	36	87	1.65	Absent (one or more cesABCD)	Absent (one or more cya/lef/pagA)	Absent	Absent (one or more capABCDE)	Absent (one or more bpsABCDEFGHX)	Absent	Cry-encoding genes present	8
Bacillus_cereus_GCF_002200185_1_ASM220018v1_genomic.fna	GCF_002200185.1	Bacillus_anthracis_GCF_001683155_1_ASM168315v1_genomic.fna (94.3497)	B_pacificus_EB422_TYPE_STRAIN.fna (96.0021)	Bacillus_cereus_GCF_002199805_1_ASM219980v1_genomic.fna (95.6005)	133	116	88	73	60	42	5792949	5780760	5708517	5602564	5381175	4645368	133	415988	5792949	35.11	105360	54401	18	37	1.97	Absent (one or more cesABCD)	Absent (one or more cya/lef/pagA)	Absent	Absent (one or more capABCDE)	Absent (one or more bpsABCDEFGHX)	Absent	No Cry- or Cyt-encoding genes present	2044
Bacillus_cereus_GCF_002201555_1_ASM220155v1_genomic.fna	GCF_002201555.1	Bacillus_cereus_GCF_002568015_1_ASM256801v1_genomic.fna (97.0775)	B_cereus_ATCC_14579_TYPE_STRAIN.fna (98.7497)	Bacillus_cereus_GCF_002568015_1_ASM256801v1_genomic.fna (97.0775)	81	78	67	60	48	36	5768940	5767074	5739997	5686919	5486576	5084430	81	571651	5768940	34.9	156769	79932	11	24	11.67	Absent (one or more cesABCD)	Absent (one or more cya/lef/pagA)	Absent	Absent (one or more capABCDE)	Absent (one or more bpsABCDEFGHX)	Absent	No Cry- or Cyt-encoding genes present	363
Bacillus_cereus_GCF_002201605_1_ASM220160v1_genomic.fna	GCF_002201605.1	Bacillus_anthracis_GCF_001683155_1_ASM168315v1_genomic.fna (95.3102)	B_paranthracis_MN5_TYPE_STRAIN.fna (97.7596)	Bacillus_cereus_GCF_002199805_1_ASM219980v1_genomic.fna (99.984)	86	77	52	48	39	27	5131136	5124258	5060522	5031031	4875708	4418912	86	577452	5131136	35.37	181046	81262	8	19	9.98	Absent (one or more cesABCD)	Absent (one or more cya/lef/pagA)	Absent	Absent (one or more capABCDE)	Absent (one or more bpsABCDEFGHX)	Absent	No Cry- or Cyt-encoding genes present	266
Bacillus_cereus_GCF_002201645_1_ASM220164v1_genomic.fna	GCF_002201645.1	Bacillus_anthracis_GCF_001683155_1_ASM168315v1_genomic.fna (95.3033)	B_paranthracis_MN5_TYPE_STRAIN.fna (97.7598)	Bacillus_cereus_GCF_002199805_1_ASM219980v1_genomic.fna (99.9869)	70	62	51	48	38	31	5197987	5192583	5159707	5141352	4960346	4717756	70	552280	5197987	35.37	182703	89570	9	20	18.99	Absent (one or more cesABCD)	Absent (one or more cya/lef/pagA)	Absent	Absent (one or more capABCDE)	Absent (one or more bpsABCDEFGHX)	Absent	No Cry- or Cyt-encoding genes present	266
Bacillus_cereus_GCF_002201665_1_ASM220166v1_genomic.fna	GCF_002201665.1	Bacillus_cereus_GCF_002568015_1_ASM256801v1_genomic.fna (97.0803)	B_cereus_ATCC_14579_TYPE_STRAIN.fna (98.9531)	Bacillus_cereus_GCF_002568015_1_ASM256801v1_genomic.fna (97.0803)	43	40	33	30	27	21	5310980	5309135	5290720	5268968	5216518	4979932	43	686558	5310980	35.07	237391	169918	6	12	4.8	Absent (one or more cesABCD)	Absent (one or more cya/lef/pagA)	Absent	Absent (one or more capABCDE)	Absent (one or more bpsABCDEFGHX)	Absent	No Cry- or Cyt-encoding genes present	1970
Bacillus_cereus_GCF_002201685_1_ASM220168v1_genomic.fna	GCF_002201685.1	Bacillus_anthracis_GCF_001683155_1_ASM168315v1_genomic.fna (95.3077)	B_paranthracis_MN5_TYPE_STRAIN.fna (97.7613)	Bacillus_cereus_GCF_002199805_1_ASM219980v1_genomic.fna (99.9869)	49	43	32	32	28	25	5199476	5195098	5162115	5162115	5089905	4957692	49	788392	5199476	35.35	439051	121262	5	12	1.6	Absent (one or more cesABCD)	Absent (one or more cya/lef/pagA)	Absent	Absent (one or more capABCDE)	Absent (one or more bpsABCDEFGHX)	Absent	No Cry- or Cyt-encoding genes present	266
Bacillus_cereus_GCF_002201705_1_ASM220170v1_genomic.fna	GCF_002201705.1	Bacillus_anthracis_GCF_001683155_1_ASM168315v1_genomic.fna (95.3379)	B_tropicus_N24_TYPE_STRAIN.fna (96.7526)	Bacillus_cereus_GCF_002199805_1_ASM219980v1_genomic.fna (96.0733)	59	54	44	42	33	28	5565150	5562025	5535041	5520245	5362624	5159210	59	517983	5565150	35.01	210942	121243	10	18	9.79	Absent (one or more cesABCD)	Absent (one or more cya/lef/pagA)	Absent	Absent (one or more capABCDE)	Absent (one or more bpsABCDEFGHX)	Absent	No Cry- or Cyt-encoding genes present	2093
Bacillus_cereus_GCF_002214705_1_ASM221470v1_genomic.fna	GCF_002214705.1	Bacillus_cereus_GCF_002568015_1_ASM256801v1_genomic.fna (97.4305)	B_cereus_ATCC_14579_TYPE_STRAIN.fna (98.1677)	Bacillus_cereus_GCF_002568015_1_ASM256801v1_genomic.fna (97.4305)	1	1	1	1	1	1	5369104	5369104	5369104	5369104	5369104	5369104	1	5369104	5369104	35.29	5369104	5369104	1	1	0	Absent (one or more cesABCD)	Absent (one or more cya/lef/pagA)	Absent	Absent (one or more capABCDE)	Absent (one or more bpsABCDEFGHX)	Absent	No Cry- or Cyt-encoding genes present	1977
Bacillus_cereus_GCF_002214725_1_ASM221472v1_genomic.fna	GCF_002214725.1	Bacillus_anthracis_GCF_001683155_1_ASM168315v1_genomic.fna (94.4425)	B_pacificus_EB422_TYPE_STRAIN.fna (98.1115)	Bacillus_cereus_GCF_002199805_1_ASM219980v1_genomic.fna (96.0695)	2	2	2	2	2	2	5448353	5448353	5448353	5448353	5448353	5448353	2	5218997	5448353	35.48	5218997	5218997	1	1	0	Absent (one or more cesABCD)	Absent (one or more cya/lef/pagA)	Absent	Absent (one or more capABCDE)	Absent (one or more bpsABCDEFGHX)	Absent	No Cry- or Cyt-encoding genes present	127
Bacillus_cereus_GCF_002214765_1_ASM221476v1_genomic.fna	GCF_002214765.1	Bacillus_cereus_GCF_002568015_1_ASM256801v1_genomic.fna (97.5015)	B_cereus_ATCC_14579_TYPE_STRAIN.fna (98.1063)	Bacillus_cereus_GCF_002568015_1_ASM256801v1_genomic.fna (97.4937)	1	1	1	1	1	1	5358595	5358595	5358595	5358595	5358595	5358595	1	5358595	5358595	35.27	5358595	5358595	1	1	0	Absent (one or more cesABCD)	Absent (one or more cya/lef/pagA)	Absent	Absent (one or more capABCDE)	Absent (one or more bpsABCDEFGHX)	Absent	No Cry- or Cyt-encoding genes present	1246
Bacillus_cereus_GCF_002215175_1_ASM221517v1_genomic.fna	GCF_002215175.1	Bacillus_cereus_GCF_002568015_1_ASM256801v1_genomic.fna (98.4752)	B_cereus_ATCC_14579_TYPE_STRAIN.fna (97.0854)	Bacillus_cereus_GCF_002568015_1_ASM256801v1_genomic.fna (98.4752)	3	3	3	3	3	3	5721108	5721108	5721108	5721108	5721108	5721108	3	5329684	5721108	35.1	5329684	5329684	1	1	0	Absent (one or more cesABCD)	Absent (one or more cya/lef/pagA)	Absent	Absent (one or more capABCDE)	Absent (one or more bpsABCDEFGHX)	Absent	No Cry- or Cyt-encoding genes present	138
Bacillus_cereus_GCF_002216125_1_ASM221612v1_genomic.fna	GCF_002216125.1	Bacillus_cereus_GCF_002568015_1_ASM256801v1_genomic.fna (97.0117)	B_cereus_ATCC_14579_TYPE_STRAIN.fna (98.878)	Bacillus_cereus_GCF_002568015_1_ASM256801v1_genomic.fna (97.0223)	4	4	3	3	2	2	5600741	5600741	5597653	5597653	5585908	5585908	4	5498820	5600741	35.3	5498820	5498820	1	1	0	Absent (one or more cesABCD)	Absent (one or more cya/lef/pagA)	Absent	Absent (one or more capABCDE)	Absent (one or more bpsABCDEFGHX)	Absent	No Cry- or Cyt-encoding genes present	24
Bacillus_cereus_GCF_002220285_1_ASM222028v1_genomic.fna	GCF_002220285.1	Bacillus_cereus_GCF_002568015_1_ASM256801v1_genomic.fna (96.381)	B_thuringiensis_serovar_berliner_ATCC_10792_TYPE_STRAIN.fna (97.9823)	Bacillus_cereus_GCF_002568015_1_ASM256801v1_genomic.fna (96.381)	3	3	3	3	3	3	5836971	5836971	5836971	5836971	5836971	5836971	3	5365433	5836971	35.05	5365433	5365433	1	1	0	Absent (one or more cesABCD)	Absent (one or more cya/lef/pagA)	Absent	Absent (one or more capABCDE)	Absent (one or more bpsABCDEFGHX)	Absent	No Cry- or Cyt-encoding genes present	1981
Bacillus_cereus_GCF_002224345_1_ASM222434v1_genomic.fna	GCF_002224345.1	Bacillus_cereus_GCF_002568015_1_ASM256801v1_genomic.fna (97.1291)	B_cereus_ATCC_14579_TYPE_STRAIN.fna (98.5476)	Bacillus_cereus_GCF_002568015_1_ASM256801v1_genomic.fna (97.1291)	4	4	4	3	2	2	6047547	6047547	6047547	6038442	6027969	6027969	4	5312355	6047547	34.99	5312355	5312355	1	1	0	Absent (one or more cesABCD)	Absent (one or more cya/lef/pagA)	Absent	Absent (one or more capABCDE)	Absent (one or more bpsABCDEFGHX)	Absent	No Cry- or Cyt-encoding genes present	?*
Bacillus_cereus_GCF_002290105_1_ASM229010v1_genomic.fna	GCF_002290105.1	Bacillus_anthracis_GCF_001683155_1_ASM168315v1_genomic.fna (95.4648)	B_paranthracis_MN5_TYPE_STRAIN.fna (98.4515)	Bacillus_cereus_GCF_002199805_1_ASM219980v1_genomic.fna (97.8374)	5	5	4	2	1	1	5308319	5308319	5305388	5292639	5279524	5279524	5	5279524	5308319	35.46	5279524	5279524	1	1	0	Absent (one or more cesABCD)	Absent (one or more cya/lef/pagA)	Absent	Present (all capABCDE)	Absent (one or more bpsABCDEFGHX)	Absent	No Cry- or Cyt-encoding genes present	2057
Bacillus_cereus_GCF_002343945_1_ASM234394v1_genomic.fna	GCF_002343945.1	Bacillus_anthracis_GCF_001683155_1_ASM168315v1_genomic.fna (95.114)	B_paranthracis_MN5_TYPE_STRAIN.fna (97.495)	Bacillus_cereus_GCF_002199805_1_ASM219980v1_genomic.fna (98.8663)	98	90	67	62	49	33	5712306	5706691	5651614	5618279	5382672	4806667	98	503789	5712306	35.26	126269	77209	11	25	2.66	Present (all cesABCD)	Absent (one or more cya/lef/pagA)	Absent	Absent (one or more capABCDE)	Absent (one or more bpsABCDEFGHX)	Absent	No Cry- or Cyt-encoding genes present	26
Bacillus_cereus_GCF_002530555_1_ASM253055v1_genomic.fna	GCF_002530555.1	Bacillus_anthracis_GCF_001683155_1_ASM168315v1_genomic.fna (95.1656)	B_paranthracis_MN5_TYPE_STRAIN.fna (97.509)	Bacillus_cereus_GCF_002199805_1_ASM219980v1_genomic.fna (98.8775)	91	86	66	60	46	28	5710759	5707369	5653842	5614131	5374473	4713360	91	672270	5710759	35.26	201928	71103	9	21	2.31	Present (all cesABCD)	Absent (one or more cya/lef/pagA)	Absent	Absent (one or more capABCDE)	Absent (one or more bpsABCDEFGHX)	Absent	No Cry- or Cyt-encoding genes present	26
Bacillus_cereus_GCF_002530565_1_ASM253056v1_genomic.fna	GCF_002530565.1	Bacillus_anthracis_GCF_001683155_1_ASM168315v1_genomic.fna (95.1227)	B_paranthracis_MN5_TYPE_STRAIN.fna (97.4738)	Bacillus_cereus_GCF_002199805_1_ASM219980v1_genomic.fna (98.8366)	118	109	79	69	51	34	5708844	5702063	5623369	5547627	5218003	4577868	118	528081	5708844	35.27	120476	64633	13	29	2.73	Present (all cesABCD)	Absent (one or more cya/lef/pagA)	Absent	Absent (one or more capABCDE)	Absent (one or more bpsABCDEFGHX)	Absent	No Cry- or Cyt-encoding genes present	26
Bacillus_cereus_GCF_002530575_1_ASM253057v1_genomic.fna	GCF_002530575.1	Bacillus_anthracis_GCF_001683155_1_ASM168315v1_genomic.fna (95.1112)	B_paranthracis_MN5_TYPE_STRAIN.fna (97.4764)	Bacillus_cereus_GCF_002199805_1_ASM219980v1_genomic.fna (98.9022)	170	162	119	100	62	35	5705777	5699603	5594132	5458907	4823576	3849795	170	381007	5705777	35.26	77209	39502	20	45	4.12	Present (all cesABCD)	Absent (one or more cya/lef/pagA)	Absent	Absent (one or more capABCDE)	Absent (one or more bpsABCDEFGHX)	Absent	No Cry- or Cyt-encoding genes present	26
Bacillus_cereus_GCF_002530625_1_ASM253062v1_genomic.fna	GCF_002530625.1	Bacillus_anthracis_GCF_001683155_1_ASM168315v1_genomic.fna (95.1215)	B_paranthracis_MN5_TYPE_STRAIN.fna (97.5128)	Bacillus_cereus_GCF_002199805_1_ASM219980v1_genomic.fna (98.8574)	79	74	56	52	40	29	5711934	5708258	5665540	5636392	5421715	4998634	79	770481	5711934	35.26	229445	87027	7	19	1.1	Present (all cesABCD)	Absent (one or more cya/lef/pagA)	Absent	Absent (one or more capABCDE)	Absent (one or more bpsABCDEFGHX)	Absent	No Cry- or Cyt-encoding genes present	26
Bacillus_cereus_GCF_002530635_1_ASM253063v1_genomic.fna	GCF_002530635.1	Bacillus_anthracis_GCF_001683155_1_ASM168315v1_genomic.fna (95.1078)	B_paranthracis_MN5_TYPE_STRAIN.fna (97.5167)	Bacillus_cereus_GCF_002199805_1_ASM219980v1_genomic.fna (98.846)	78	72	55	52	45	31	5704822	5700443	5657401	5637568	5509835	4990633	78	770468	5704822	35.26	174902	91636	9	21	1.02	Present (all cesABCD)	Absent (one or more cya/lef/pagA)	Absent	Absent (one or more capABCDE)	Absent (one or more bpsABCDEFGHX)	Absent	No Cry- or Cyt-encoding genes present	26
Bacillus_cereus_GCF_002530775_1_ASM253077v1_genomic.fna	GCF_002530775.1	Bacillus_anthracis_GCF_001683155_1_ASM168315v1_genomic.fna (95.3569)	B_paranthracis_MN5_TYPE_STRAIN.fna (98.5279)	Bacillus_cereus_GCF_002199805_1_ASM219980v1_genomic.fna (97.8513)	183	164	123	104	71	33	5268910	5256317	5155602	5014875	4450311	3068003	183	176036	5268910	35.28	57974	33538	26	55	1.46	Absent (one or more cesABCD)	Absent (one or more cya/lef/pagA)	Absent	Absent (one or more capABCDE)	Absent (one or more bpsABCDEFGHX)	Absent	No Cry- or Cyt-encoding genes present	1989
Bacillus_cereus_GCF_002530785_1_ASM253078v1_genomic.fna	GCF_002530785.1	Bacillus_anthracis_GCF_001683155_1_ASM168315v1_genomic.fna (95.228)	B_paranthracis_MN5_TYPE_STRAIN.fna (97.5998)	Bacillus_cereus_GCF_002199805_1_ASM219980v1_genomic.fna (98.8653)	105	101	82	71	54	31	5175541	5172842	5115371	5039612	4762162	3911939	105	241136	5175541	35.33	123794	52542	14	31	1.49	Absent (one or more cesABCD)	Absent (one or more cya/lef/pagA)	Absent	Absent (one or more capABCDE)	Absent (one or more bpsABCDEFGHX)	Absent	No Cry- or Cyt-encoding genes present	26
Bacillus_cereus_GCF_002530795_1_ASM253079v1_genomic.fna	GCF_002530795.1	Bacillus_anthracis_GCF_001683155_1_ASM168315v1_genomic.fna (94.3463)	B_pacificus_EB422_TYPE_STRAIN.fna (95.9964)	Bacillus_cereus_GCF_002199805_1_ASM219980v1_genomic.fna (95.5983)	279	248	176	139	74	29	5720597	5698807	5500549	5232754	4166099	2515439	279	211339	5720597	35.12	46124	22917	37	80	1.29	Absent (one or more cesABCD)	Absent (one or more cya/lef/pagA)	Absent	Absent (one or more capABCDE)	Absent (one or more bpsABCDEFGHX)	Absent	No Cry- or Cyt-encoding genes present	2044
Bacillus_cereus_GCF_002550115_1_ASM255011v1_genomic.fna	GCF_002550115.1	Bacillus_cereus_GCF_002568015_1_ASM256801v1_genomic.fna (97.4502)	B_cereus_ATCC_14579_TYPE_STRAIN.fna (98.0552)	Bacillus_cereus_GCF_002568015_1_ASM256801v1_genomic.fna (97.4502)	88	69	61	55	39	34	5330431	5322685	5303901	5261774	4988501	4785015	88	556585	5330431	35	157348	78456	10	22	5.98	Absent (one or more cesABCD)	Absent (one or more cya/lef/pagA)	Absent	Absent (one or more capABCDE)	Absent (one or more bpsABCDEFGHX)	Absent	No Cry- or Cyt-encoding genes present	1978
Bacillus_cereus_GCF_002550135_1_ASM255013v1_genomic.fna	GCF_002550135.1	Bacillus_cereus_GCF_002550135_1_ASM255013v1_genomic.fna (100)	B_nitratireducens_4049_TYPE_STRAIN.fna (98.4449)	Bacillus_cereus_GCF_002574405_1_ASM257440v1_genomic.fna (99.2044)	761	121	73	57	37	26	6007278	5798211	5680679	5553778	5268664	4917831	761	583608	6007278	35.14	190395	96655	10	21	4.96	Absent (one or more cesABCD)	Absent (one or more cya/lef/pagA)	Absent	Absent (one or more capABCDE)	Absent (one or more bpsABCDEFGHX)	Absent	No Cry- or Cyt-encoding genes present	2055
Bacillus_cereus_GCF_002550155_1_ASM255015v1_genomic.fna	GCF_002550155.1	Bacillus_cereus_GCF_002568015_1_ASM256801v1_genomic.fna (99.344)	B_cereus_ATCC_14579_TYPE_STRAIN.fna (96.9491)	Bacillus_cereus_GCF_002568015_1_ASM256801v1_genomic.fna (99.344)	106	81	63	57	40	30	5960179	5949647	5903385	5852504	5576501	5215576	106	721204	5960179	34.8	186958	89060	9	20	3.46	Absent (one or more cesABCD)	Absent (one or more cya/lef/pagA)	Absent	Absent (one or more capABCDE)	Absent (one or more bpsABCDEFGHX)	Absent	No Cry- or Cyt-encoding genes present	1576
Bacillus_cereus_GCF_002550265_1_ASM255026v1_genomic.fna	GCF_002550265.1	Bacillus_cereus_GCF_002568015_1_ASM256801v1_genomic.fna (98.8363)	B_cereus_ATCC_14579_TYPE_STRAIN.fna (96.9179)	Bacillus_cereus_GCF_002568015_1_ASM256801v1_genomic.fna (98.8363)	908	318	202	145	76	35	6319341	6118216	5822027	5394420	4325003	2837442	908	202637	6319341	34.74	44781	17191	42	97	7.99	Absent (one or more cesABCD)	Absent (one or more cya/lef/pagA)	Absent	Absent (one or more capABCDE)	Absent (one or more bpsABCDEFGHX)	Absent	Cry-encoding genes present	25
Bacillus_cereus_GCF_002550315_1_ASM255031v1_genomic.fna	GCF_002550315.1	Bacillus_cereus_GCF_002568015_1_ASM256801v1_genomic.fna (99.04)	B_cereus_ATCC_14579_TYPE_STRAIN.fna (97.0814)	Bacillus_cereus_GCF_002568015_1_ASM256801v1_genomic.fna (99.04)	143	61	46	37	34	21	5716291	5687118	5648903	5584331	5535091	5034817	143	727410	5716291	34.88	252629	154230	7	14	4.48	Absent (one or more cesABCD)	Absent (one or more cya/lef/pagA)	Absent	Absent (one or more capABCDE)	Absent (one or more bpsABCDEFGHX)	Absent	No Cry- or Cyt-encoding genes present	2075
Bacillus_cereus_GCF_002550365_1_ASM255036v1_genomic.fna	GCF_002550365.1	Bacillus_cereus_GCF_002568015_1_ASM256801v1_genomic.fna (99.1434)	B_cereus_ATCC_14579_TYPE_STRAIN.fna (96.9648)	Bacillus_cereus_GCF_002568015_1_ASM256801v1_genomic.fna (99.1434)	88	69	57	52	40	26	5882309	5875929	5848918	5813631	5602354	5098746	88	679291	5882309	34.79	201173	106598	8	17	2.69	Absent (one or more cesABCD)	Absent (one or more cya/lef/pagA)	Absent	Absent (one or more capABCDE)	Absent (one or more bpsABCDEFGHX)	Absent	No Cry- or Cyt-encoding genes present	1956
Bacillus_cereus_GCF_002550375_1_ASM255037v1_genomic.fna	GCF_002550375.1	Bacillus_cereus_GCF_002550135_1_ASM255013v1_genomic.fna (94.4403)	B_proteolyticus_TD42_TYPE_STRAIN.fna (94.9963)	Bacillus_cereus_GCF_002565695_1_ASM256569v1_genomic.fna (99.9138)	132	98	80	64	41	27	5943482	5929252	5889606	5773141	5419627	4907961	132	756252	5943482	35.17	197674	73085	9	20	7.32	Absent (one or more cesABCD)	Absent (one or more cya/lef/pagA)	Absent	Absent (one or more capABCDE)	Absent (one or more bpsABCDEFGHX)	Absent	No Cry- or Cyt-encoding genes present	610
Bacillus_cereus_GCF_002550435_1_ASM255043v1_genomic.fna	GCF_002550435.1	Bacillus_anthracis_GCF_001683155_1_ASM168315v1_genomic.fna (92.8252)	B_mobilis_0711P9-1_TYPE_STRAIN.fna (96.8721)	Bacillus_cereus_GCF_002560735_1_ASM256073v1_genomic.fna (99.6483)	100	74	67	64	51	34	5782436	5770852	5747399	5722406	5501478	4883304	100	466643	5782436	35.3	127712	79149	12	26	7.63	Absent (one or more cesABCD)	Absent (one or more cya/lef/pagA)	Absent	Absent (one or more capABCDE)	Absent (one or more bpsABCDEFGHX)	Absent	No Cry- or Cyt-encoding genes present	2061
Bacillus_cereus_GCF_002550515_1_ASM255051v1_genomic.fna	GCF_002550515.1	Bacillus_cereus_GCF_002568015_1_ASM256801v1_genomic.fna (99.0319)	B_cereus_ATCC_14579_TYPE_STRAIN.fna (96.9078)	Bacillus_cereus_GCF_002568015_1_ASM256801v1_genomic.fna (99.0319)	78	55	46	41	31	24	5948385	5939635	5918635	5884107	5714571	5433231	78	736230	5948385	34.75	212290	167747	8	15	3.16	Absent (one or more cesABCD)	Absent (one or more cya/lef/pagA)	Absent	Absent (one or more capABCDE)	Absent (one or more bpsABCDEFGHX)	Absent	No Cry- or Cyt-encoding genes present	118
Bacillus_cereus_GCF_002550555_1_ASM255055v1_genomic.fna	GCF_002550555.1	Bacillus_cereus_GCF_002568015_1_ASM256801v1_genomic.fna (99.387)	B_cereus_ATCC_14579_TYPE_STRAIN.fna (96.9741)	Bacillus_cereus_GCF_002568015_1_ASM256801v1_genomic.fna (99.387)	99	73	59	54	40	30	6005053	5994280	5956623	5918148	5671710	5276985	99	1015543	6005053	34.86	187301	93514	9	20	4.71	Absent (one or more cesABCD)	Absent (one or more cya/lef/pagA)	Absent	Absent (one or more capABCDE)	Absent (one or more bpsABCDEFGHX)	Absent	No Cry- or Cyt-encoding genes present	1954
Bacillus_cereus_GCF_002550595_1_ASM255059v1_genomic.fna	GCF_002550595.1	Bacillus_cereus_GCF_002568015_1_ASM256801v1_genomic.fna (98.7551)	B_cereus_ATCC_14579_TYPE_STRAIN.fna (96.96)	Bacillus_cereus_GCF_002568015_1_ASM256801v1_genomic.fna (98.7488)	159	122	101	88	64	36	5973460	5958649	5909967	5813298	5414354	4332850	159	347107	5973460	34.79	115984	48356	18	40	3.16	Absent (one or more cesABCD)	Absent (one or more cya/lef/pagA)	Absent	Absent (one or more capABCDE)	Absent (one or more bpsABCDEFGHX)	Absent	No Cry- or Cyt-encoding genes present	744
Bacillus_cereus_GCF_002550675_1_ASM255067v1_genomic.fna	GCF_002550675.1	Bacillus_anthracis_GCF_001683155_1_ASM168315v1_genomic.fna (93.088)	B_mobilis_0711P9-1_TYPE_STRAIN.fna (95.8366)	Bacillus_cereus_GCF_002560735_1_ASM256073v1_genomic.fna (95.7575)	76	56	46	43	36	25	5194851	5187213	5162059	5143690	5025434	4605185	76	558127	5194851	35.31	211077	105993	7	16	8.14	Absent (one or more cesABCD)	Absent (one or more cya/lef/pagA)	Absent	Absent (one or more capABCDE)	Absent (one or more bpsABCDEFGHX)	Absent	No Cry- or Cyt-encoding genes present	2063
Bacillus_cereus_GCF_002550705_1_ASM255070v1_genomic.fna	GCF_002550705.1	Bacillus_cereus_GCF_002568015_1_ASM256801v1_genomic.fna (99.0238)	B_cereus_ATCC_14579_TYPE_STRAIN.fna (96.9358)	Bacillus_cereus_GCF_002568015_1_ASM256801v1_genomic.fna (99.0102)	107	52	46	42	31	26	5901205	5881887	5866992	5838635	5655057	5478902	107	674828	5901205	34.7	234861	184058	8	16	2.85	Absent (one or more cesABCD)	Absent (one or more cya/lef/pagA)	Absent	Absent (one or more capABCDE)	Absent (one or more bpsABCDEFGHX)	Absent	No Cry- or Cyt-encoding genes present	118
Bacillus_cereus_GCF_002550775_1_ASM255077v1_genomic.fna	GCF_002550775.1	Bacillus_cereus_GCF_002568015_1_ASM256801v1_genomic.fna (97.3724)	B_cereus_ATCC_14579_TYPE_STRAIN.fna (98.0753)	Bacillus_cereus_GCF_002568015_1_ASM256801v1_genomic.fna (97.3724)	289	157	90	69	47	35	5872668	5817775	5649486	5499455	5166073	4713070	289	448252	5872668	35.06	120066	68105	13	30	5.01	Absent (one or more cesABCD)	Absent (one or more cya/lef/pagA)	Absent	Absent (one or more capABCDE)	Absent (one or more bpsABCDEFGHX)	Absent	No Cry- or Cyt-encoding genes present	1948
Bacillus_cereus_GCF_002550815_1_ASM255081v1_genomic.fna	GCF_002550815.1	Bacillus_cereus_GCF_002550135_1_ASM255013v1_genomic.fna (97.358)	B_nitratireducens_4049_TYPE_STRAIN.fna (97.4204)	Bacillus_cereus_GCF_002574405_1_ASM257440v1_genomic.fna (97.2464)	76	54	45	41	32	21	5512254	5505568	5480150	5450579	5306672	4847885	76	691400	5512254	35.27	273884	136543	7	14	5.77	Absent (one or more cesABCD)	Absent (one or more cya/lef/pagA)	Absent	Absent (one or more capABCDE)	Absent (one or more bpsABCDEFGHX)	Absent	No Cry- or Cyt-encoding genes present	1992
Bacillus_cereus_GCF_002550835_1_ASM255083v1_genomic.fna	GCF_002550835.1	Bacillus_cereus_GCF_002568015_1_ASM256801v1_genomic.fna (99.2099)	B_cereus_ATCC_14579_TYPE_STRAIN.fna (96.9867)	Bacillus_cereus_GCF_002568015_1_ASM256801v1_genomic.fna (99.2099)	533	308	146	66	41	33	6877304	6778882	6363078	5806142	5430231	5109072	533	494169	6877304	34.37	134369	46152	14	35	6.43	Absent (one or more cesABCD)	Absent (one or more cya/lef/pagA)	Absent	Absent (one or more capABCDE)	Absent (one or more bpsABCDEFGHX)	Absent	No Cry- or Cyt-encoding genes present	1965
Bacillus_cereus_GCF_002550855_1_ASM255085v1_genomic.fna	GCF_002550855.1	Bacillus_cereus_GCF_002550855_1_ASM255085v1_genomic.fna (100)	B_luti_TD41_TYPE_STRAIN.fna (91.5011)	Bacillus_cereus_GCF_002550855_1_ASM255085v1_genomic.fna (100)	134	84	56	48	32	25	5006169	4987264	4912413	4855610	4586917	4304694	134	436721	5006169	35.36	232599	89050	8	18	5.37	Absent (one or more cesABCD)	Absent (one or more cya/lef/pagA)	Absent	Absent (one or more capABCDE)	Absent (one or more bpsABCDEFGHX)	Absent	No Cry- or Cyt-encoding genes present	723
Bacillus_cereus_GCF_002550895_1_ASM255089v1_genomic.fna	GCF_002550895.1	Bacillus_cereus_GCF_002550135_1_ASM255013v1_genomic.fna (99.1761)	B_nitratireducens_4049_TYPE_STRAIN.fna (98.3672)	Bacillus_cereus_GCF_002574405_1_ASM257440v1_genomic.fna (99.9732)	242	189	127	101	53	30	6156778	6133621	5975497	5782754	5016139	4231359	242	389973	6156778	35.11	111152	35658	15	40	7.36	Absent (one or more cesABCD)	Absent (one or more cya/lef/pagA)	Absent	Absent (one or more capABCDE)	Absent (one or more bpsABCDEFGHX)	Absent	No Cry- or Cyt-encoding genes present	2054
Bacillus_cereus_GCF_002551625_1_ASM255162v1_genomic.fna	GCF_002551625.1	Bacillus_cereus_GCF_002568015_1_ASM256801v1_genomic.fna (98.884)	B_cereus_ATCC_14579_TYPE_STRAIN.fna (97.0145)	Bacillus_cereus_GCF_002568015_1_ASM256801v1_genomic.fna (98.884)	128	97	70	63	43	27	6092379	6078465	6017898	5962007	5601902	5022929	128	673269	6092379	34.65	210419	83076	9	21	6.91	Absent (one or more cesABCD)	Absent (one or more cya/lef/pagA)	Absent	Absent (one or more capABCDE)	Absent (one or more bpsABCDEFGHX)	Absent	No Cry- or Cyt-encoding genes present	2101
Bacillus_cereus_GCF_002551635_1_ASM255163v1_genomic.fna	GCF_002551635.1	Bacillus_cereus_GCF_002568015_1_ASM256801v1_genomic.fna (98.9981)	B_cereus_ATCC_14579_TYPE_STRAIN.fna (97.0742)	Bacillus_cereus_GCF_002568015_1_ASM256801v1_genomic.fna (98.9981)	147	108	81	67	58	32	5663684	5645724	5573608	5471615	5333616	4341394	147	410049	5663684	34.88	114205	62560	14	31	6.59	Absent (one or more cesABCD)	Absent (one or more cya/lef/pagA)	Absent	Absent (one or more capABCDE)	Absent (one or more bpsABCDEFGHX)	Absent	No Cry- or Cyt-encoding genes present	2046
Bacillus_cereus_GCF_002551665_1_ASM255166v1_genomic.fna	GCF_002551665.1	Bacillus_anthracis_GCF_001683155_1_ASM168315v1_genomic.fna (94.4507)	B_pacificus_EB422_TYPE_STRAIN.fna (98.2337)	Bacillus_cereus_GCF_002199805_1_ASM219980v1_genomic.fna (96.1647)	81	62	49	45	36	31	5115745	5108504	5074230	5038774	4878323	4651608	81	651802	5115745	35.38	160710	100797	10	20	4.44	Absent (one or more cesABCD)	Absent (one or more cya/lef/pagA)	Absent	Absent (one or more capABCDE)	Absent (one or more bpsABCDEFGHX)	Absent	No Cry- or Cyt-encoding genes present	90
Bacillus_cereus_GCF_002551775_1_ASM255177v1_genomic.fna	GCF_002551775.1	Bacillus_cereus_GCF_002568015_1_ASM256801v1_genomic.fna (98.4109)	B_cereus_ATCC_14579_TYPE_STRAIN.fna (96.9193)	Bacillus_cereus_GCF_002568015_1_ASM256801v1_genomic.fna (98.3962)	60	45	40	34	27	21	5792959	5787356	5774752	5732862	5602999	5382666	60	938953	5792959	34.76	325901	173162	5	11	14.67	Absent (one or more cesABCD)	Absent (one or more cya/lef/pagA)	Absent	Absent (one or more capABCDE)	Absent (one or more bpsABCDEFGHX)	Absent	No Cry- or Cyt-encoding genes present	2043
Bacillus_cereus_GCF_002551855_1_ASM255185v1_genomic.fna	GCF_002551855.1	Bacillus_cereus_GCF_002568015_1_ASM256801v1_genomic.fna (96.1595)	B_thuringiensis_serovar_berliner_ATCC_10792_TYPE_STRAIN.fna (96.4106)	Bacillus_cereus_GCF_002568015_1_ASM256801v1_genomic.fna (96.1595)	115	76	64	59	51	34	5665668	5650530	5619372	5588077	5455677	4780195	115	461291	5665668	34.88	149873	76568	11	26	3.92	Absent (one or more cesABCD)	Absent (one or more cya/lef/pagA)	Absent	Absent (one or more capABCDE)	Absent (one or more bpsABCDEFGHX)	Absent	No Cry- or Cyt-encoding genes present	2025
Bacillus_cereus_GCF_002551935_1_ASM255193v1_genomic.fna	GCF_002551935.1	Bacillus_cereus_GCF_002550135_1_ASM255013v1_genomic.fna (98.4614)	B_nitratireducens_4049_TYPE_STRAIN.fna (98.9217)	Bacillus_cereus_GCF_002574405_1_ASM257440v1_genomic.fna (98.2958)	143	104	77	62	46	30	5828017	5813596	5736612	5634728	5370260	4839002	143	533639	5828017	35.16	148078	72546	10	23	8.37	Absent (one or more cesABCD)	Absent (one or more cya/lef/pagA)	Absent	Absent (one or more capABCDE)	Absent (one or more bpsABCDEFGHX)	Absent	No Cry- or Cyt-encoding genes present	2053
Bacillus_cereus_GCF_002551975_1_ASM255197v1_genomic.fna	GCF_002551975.1	Bacillus_cereus_GCF_002568015_1_ASM256801v1_genomic.fna (98.7286)	B_cereus_ATCC_14579_TYPE_STRAIN.fna (96.872)	Bacillus_cereus_GCF_002568015_1_ASM256801v1_genomic.fna (98.7271)	150	101	71	63	47	29	5985663	5966074	5894848	5847863	5599732	4876201	150	675416	5985663	34.75	168286	79705	11	23	3.47	Absent (one or more cesABCD)	Absent (one or more cya/lef/pagA)	Absent	Absent (one or more capABCDE)	Absent (one or more bpsABCDEFGHX)	Absent	No Cry- or Cyt-encoding genes present	1579
Bacillus_cereus_GCF_002552015_1_ASM255201v1_genomic.fna	GCF_002552015.1	Bacillus_cereus_GCF_002568015_1_ASM256801v1_genomic.fna (98.9896)	B_cereus_ATCC_14579_TYPE_STRAIN.fna (97.0079)	Bacillus_cereus_GCF_002568015_1_ASM256801v1_genomic.fna (98.988)	141	106	84	73	54	35	5912203	5897006	5831384	5746672	5420488	4693744	141	507256	5912203	34.76	135557	60573	13	31	5.9	Absent (one or more cesABCD)	Absent (one or more cya/lef/pagA)	Absent	Present (all capABCDE)	Absent (one or more bpsABCDEFGHX)	Absent	No Cry- or Cyt-encoding genes present	119
Bacillus_cereus_GCF_002552045_1_ASM255204v1_genomic.fna	GCF_002552045.1	Bacillus_cereus_GCF_002550855_1_ASM255085v1_genomic.fna (93.2784)	B_luti_TD41_TYPE_STRAIN.fna (91.9523)	Bacillus_cereus_GCF_002558955_1_ASM255895v1_genomic.fna (96.5113)	155	116	91	80	55	35	5268183	5250592	5197246	5110484	4725394	3982990	155	368126	5268183	35.32	97694	50031	15	35	3.15	Absent (one or more cesABCD)	Absent (one or more cya/lef/pagA)	Absent	Absent (one or more capABCDE)	Absent (one or more bpsABCDEFGHX)	Absent	No Cry- or Cyt-encoding genes present	2088
Bacillus_cereus_GCF_002552115_1_ASM255211v1_genomic.fna	GCF_002552115.1	Bacillus_cereus_GCF_002568015_1_ASM256801v1_genomic.fna (99.0504)	B_cereus_ATCC_14579_TYPE_STRAIN.fna (96.9361)	Bacillus_cereus_GCF_002568015_1_ASM256801v1_genomic.fna (99.0504)	91	65	51	41	36	24	5767199	5755775	5719964	5651277	5578590	5113798	91	904696	5767199	34.86	238937	132452	7	15	4.4	Absent (one or more cesABCD)	Absent (one or more cya/lef/pagA)	Absent	Absent (one or more capABCDE)	Absent (one or more bpsABCDEFGHX)	Absent	No Cry- or Cyt-encoding genes present	2100
Bacillus_cereus_GCF_002552195_1_ASM255219v1_genomic.fna	GCF_002552195.1	Bacillus_anthracis_GCF_001683155_1_ASM168315v1_genomic.fna (92.8433)	B_mobilis_0711P9-1_TYPE_STRAIN.fna (96.9568)	Bacillus_cereus_GCF_002560735_1_ASM256073v1_genomic.fna (99.2732)	79	56	49	44	34	25	5801492	5793455	5770271	5732031	5547584	5205322	79	960026	5801492	35.2	210442	146965	6	14	5.83	Absent (one or more cesABCD)	Absent (one or more cya/lef/pagA)	Absent	Absent (one or more capABCDE)	Absent (one or more bpsABCDEFGHX)	Absent	No Cry- or Cyt-encoding genes present	2064
Bacillus_cereus_GCF_002552275_1_ASM255227v1_genomic.fna	GCF_002552275.1	Bacillus_cereus_GCF_002568015_1_ASM256801v1_genomic.fna (99.3674)	B_cereus_ATCC_14579_TYPE_STRAIN.fna (96.9069)	Bacillus_cereus_GCF_002568015_1_ASM256801v1_genomic.fna (99.3649)	106	79	63	59	42	28	5969957	5959279	5910627	5882733	5604127	5077950	106	675794	5969957	34.78	201824	84411	8	19	5.41	Absent (one or more cesABCD)	Absent (one or more cya/lef/pagA)	Absent	Absent (one or more capABCDE)	Absent (one or more bpsABCDEFGHX)	Absent	No Cry- or Cyt-encoding genes present	1960
Bacillus_cereus_GCF_002552295_1_ASM255229v1_genomic.fna	GCF_002552295.1	Bacillus_anthracis_GCF_001683155_1_ASM168315v1_genomic.fna (94.0818)	B_tropicus_N24_TYPE_STRAIN.fna (94.6876)	Bacillus_cereus_GCF_002567135_1_ASM256713v1_genomic.fna (99.6567)	99	68	50	46	38	33	5782883	5770110	5729123	5701216	5563674	5357749	99	746761	5782883	35.04	194206	93979	9	20	2.23	Absent (one or more cesABCD)	Absent (one or more cya/lef/pagA)	Absent	Absent (one or more capABCDE)	Absent (one or more bpsABCDEFGHX)	Absent	No Cry- or Cyt-encoding genes present	2070
Bacillus_cereus_GCF_002552315_1_ASM255231v1_genomic.fna	GCF_002552315.1	Bacillus_cereus_GCF_002568015_1_ASM256801v1_genomic.fna (99.0887)	B_cereus_ATCC_14579_TYPE_STRAIN.fna (97.0071)	Bacillus_cereus_GCF_002568015_1_ASM256801v1_genomic.fna (99.1036)	77	57	43	39	33	22	5895134	5886015	5846325	5819353	5712404	5325036	77	679279	5895134	34.77	266809	138716	6	14	2.71	Absent (one or more cesABCD)	Absent (one or more cya/lef/pagA)	Absent	Absent (one or more capABCDE)	Absent (one or more bpsABCDEFGHX)	Absent	No Cry- or Cyt-encoding genes present	1956
Bacillus_cereus_GCF_002552335_1_ASM255233v1_genomic.fna	GCF_002552335.1	Bacillus_cereus_GCF_002568015_1_ASM256801v1_genomic.fna (98.6781)	B_cereus_ATCC_14579_TYPE_STRAIN.fna (96.9369)	Bacillus_cereus_GCF_002568015_1_ASM256801v1_genomic.fna (98.6886)	175	132	104	89	65	41	6002298	5983330	5913128	5791325	5423671	4510014	175	453419	6002298	34.76	91850	50836	20	41	6.9	Absent (one or more cesABCD)	Absent (one or more cya/lef/pagA)	Absent	Absent (one or more capABCDE)	Absent (one or more bpsABCDEFGHX)	Absent	No Cry- or Cyt-encoding genes present	1990
Bacillus_cereus_GCF_002552455_1_ASM255245v1_genomic.fna	GCF_002552455.1	Bacillus_cereus_GCF_002568015_1_ASM256801v1_genomic.fna (98.9743)	B_cereus_ATCC_14579_TYPE_STRAIN.fna (97.0346)	Bacillus_cereus_GCF_002568015_1_ASM256801v1_genomic.fna (98.9893)	81	54	45	37	31	27	5749200	5739508	5714817	5659083	5555590	5398311	81	593715	5749200	35.05	223210	156186	9	16	3.83	Absent (one or more cesABCD)	Absent (one or more cya/lef/pagA)	Absent	Absent (one or more capABCDE)	Absent (one or more bpsABCDEFGHX)	Absent	No Cry- or Cyt-encoding genes present	1955
Bacillus_cereus_GCF_002552465_1_ASM255246v1_genomic.fna	GCF_002552465.1	Bacillus_cereus_GCF_002568015_1_ASM256801v1_genomic.fna (98.9015)	B_cereus_ATCC_14579_TYPE_STRAIN.fna (97.0161)	Bacillus_cereus_GCF_002568015_1_ASM256801v1_genomic.fna (98.9015)	152	107	79	69	48	29	6087827	6068283	6009005	5937045	5578314	4886953	152	582245	6087827	34.65	208519	68428	10	24	8.2	Absent (one or more cesABCD)	Absent (one or more cya/lef/pagA)	Absent	Absent (one or more capABCDE)	Absent (one or more bpsABCDEFGHX)	Absent	No Cry- or Cyt-encoding genes present	1952
Bacillus_cereus_GCF_002552485_1_ASM255248v1_genomic.fna	GCF_002552485.1	Bacillus_cereus_GCF_002568015_1_ASM256801v1_genomic.fna (98.3689)	B_cereus_ATCC_14579_TYPE_STRAIN.fna (97.0028)	Bacillus_cereus_GCF_002568015_1_ASM256801v1_genomic.fna (98.3689)	129	102	75	59	44	26	6118066	6103911	6050298	5944948	5706170	4962668	129	795863	6118066	34.76	192172	86990	9	21	4.35	Absent (one or more cesABCD)	Absent (one or more cya/lef/pagA)	Present	Absent (one or more capABCDE)	Absent (one or more bpsABCDEFGHX)	Absent	No Cry- or Cyt-encoding genes present	1947
Bacillus_cereus_GCF_002552505_1_ASM255250v1_genomic.fna	GCF_002552505.1	Bacillus_cereus_GCF_002568015_1_ASM256801v1_genomic.fna (99.075)	B_cereus_ATCC_14579_TYPE_STRAIN.fna (97.0367)	Bacillus_cereus_GCF_002568015_1_ASM256801v1_genomic.fna (99.075)	90	60	50	45	36	24	5705006	5692621	5668090	5630205	5495060	5027290	90	677807	5705006	34.86	239198	109706	7	16	6.31	Absent (one or more cesABCD)	Absent (one or more cya/lef/pagA)	Absent	Absent (one or more capABCDE)	Absent (one or more bpsABCDEFGHX)	Absent	No Cry- or Cyt-encoding genes present	1964
Bacillus_cereus_GCF_002552635_1_ASM255263v1_genomic.fna	GCF_002552635.1	Bacillus_cereus_GCF_002568015_1_ASM256801v1_genomic.fna (98.7689)	B_cereus_ATCC_14579_TYPE_STRAIN.fna (96.9353)	Bacillus_cereus_GCF_002568015_1_ASM256801v1_genomic.fna (98.7595)	200	147	104	88	65	37	6235361	6211435	6112179	5991567	5625665	4634479	200	354237	6235361	34.64	120237	48368	16	38	4.96	Absent (one or more cesABCD)	Absent (one or more cya/lef/pagA)	Absent	Absent (one or more capABCDE)	Absent (one or more bpsABCDEFGHX)	Absent	No Cry- or Cyt-encoding genes present	137
Bacillus_cereus_GCF_002552725_1_ASM255272v1_genomic.fna	GCF_002552725.1	Bacillus_cereus_GCF_002568015_1_ASM256801v1_genomic.fna (99.0915)	B_cereus_ATCC_14579_TYPE_STRAIN.fna (96.8553)	Bacillus_cereus_GCF_002568015_1_ASM256801v1_genomic.fna (99.0915)	112	83	62	54	38	26	6062214	6051659	6007836	5950405	5708980	5254499	112	679338	6062214	34.76	266809	131389	7	16	1.91	Absent (one or more cesABCD)	Absent (one or more cya/lef/pagA)	Absent	Absent (one or more capABCDE)	Absent (one or more bpsABCDEFGHX)	Absent	No Cry- or Cyt-encoding genes present	1956
Bacillus_cereus_GCF_002552745_1_ASM255274v1_genomic.fna	GCF_002552745.1	Bacillus_cereus_GCF_002550135_1_ASM255013v1_genomic.fna (98.2756)	B_nitratireducens_4049_TYPE_STRAIN.fna (98.2635)	Bacillus_cereus_GCF_002574405_1_ASM257440v1_genomic.fna (98.2195)	157	109	75	60	35	27	5879605	5862282	5771636	5653781	5257678	4968210	157	611806	5879605	35.2	211752	90492	10	20	9.8	Absent (one or more cesABCD)	Absent (one or more cya/lef/pagA)	Absent	Absent (one or more capABCDE)	Absent (one or more bpsABCDEFGHX)	Absent	No Cry- or Cyt-encoding genes present	2037
Bacillus_cereus_GCF_002552805_1_ASM255280v1_genomic.fna	GCF_002552805.1	Bacillus_cereus_GCF_002568015_1_ASM256801v1_genomic.fna (99.0146)	B_cereus_ATCC_14579_TYPE_STRAIN.fna (97.0084)	Bacillus_cereus_GCF_002568015_1_ASM256801v1_genomic.fna (99.0146)	526	342	211	154	76	23	6007270	5920994	5595651	5187499	3896201	2049968	526	246395	6007270	34.98	34445	17021	46	106	5.54	Absent (one or more cesABCD)	Absent (one or more cya/lef/pagA)	Absent	Absent (one or more capABCDE)	Absent (one or more bpsABCDEFGHX)	Absent	No Cry- or Cyt-encoding genes present	1957
Bacillus_cereus_GCF_002552875_1_ASM255287v1_genomic.fna	GCF_002552875.1	Bacillus_cereus_GCF_002568015_1_ASM256801v1_genomic.fna (98.9672)	B_cereus_ATCC_14579_TYPE_STRAIN.fna (97.0339)	Bacillus_cereus_GCF_002568015_1_ASM256801v1_genomic.fna (98.9751)	72	49	44	39	30	25	5732384	5723709	5709494	5672151	5525265	5340323	72	616904	5732384	35.06	236658	151134	7	14	1.73	Absent (one or more cesABCD)	Absent (one or more cya/lef/pagA)	Absent	Absent (one or more capABCDE)	Absent (one or more bpsABCDEFGHX)	Absent	No Cry- or Cyt-encoding genes present	1955
Bacillus_cereus_GCF_002552895_1_ASM255289v1_genomic.fna	GCF_002552895.1	Bacillus_cereus_GCF_002568015_1_ASM256801v1_genomic.fna (99.3929)	B_cereus_ATCC_14579_TYPE_STRAIN.fna (96.9368)	Bacillus_cereus_GCF_002568015_1_ASM256801v1_genomic.fna (99.4079)	99	69	53	49	35	25	5878800	5867079	5825111	5797688	5569409	5178311	99	796807	5878800	34.76	239464	104895	7	16	3.28	Absent (one or more cesABCD)	Absent (one or more cya/lef/pagA)	Absent	Absent (one or more capABCDE)	Absent (one or more bpsABCDEFGHX)	Absent	No Cry- or Cyt-encoding genes present	1961
Bacillus_cereus_GCF_002552995_1_ASM255299v1_genomic.fna	GCF_002552995.1	Bacillus_cereus_GCF_002568015_1_ASM256801v1_genomic.fna (98.4212)	B_cereus_ATCC_14579_TYPE_STRAIN.fna (97.0004)	Bacillus_cereus_GCF_002568015_1_ASM256801v1_genomic.fna (98.4212)	264	55	44	37	28	23	5906770	5843439	5818119	5766804	5616027	5411659	264	695984	5906770	34.78	324638	164668	7	14	24.67	Absent (one or more cesABCD)	Absent (one or more cya/lef/pagA)	Absent	Absent (one or more capABCDE)	Absent (one or more bpsABCDEFGHX)	Absent	No Cry- or Cyt-encoding genes present	2042
Bacillus_cereus_GCF_002553095_1_ASM255309v1_genomic.fna	GCF_002553095.1	Bacillus_cereus_GCF_002568015_1_ASM256801v1_genomic.fna (98.4716)	B_cereus_ATCC_14579_TYPE_STRAIN.fna (96.9453)	Bacillus_cereus_GCF_002568015_1_ASM256801v1_genomic.fna (98.4757)	564	73	53	47	37	28	6256101	6091478	6048545	6003484	5830166	5470023	564	818992	6256101	34.86	212352	91506	8	18	11.09	Absent (one or more cesABCD)	Absent (one or more cya/lef/pagA)	Absent	Absent (one or more capABCDE)	Absent (one or more bpsABCDEFGHX)	Absent	No Cry- or Cyt-encoding genes present	18
Bacillus_cereus_GCF_002553185_1_ASM255318v1_genomic.fna	GCF_002553185.1	Bacillus_anthracis_GCF_001683155_1_ASM168315v1_genomic.fna (94.7375)	B_tropicus_N24_TYPE_STRAIN.fna (96.6943)	Bacillus_cereus_GCF_002199805_1_ASM219980v1_genomic.fna (95.6057)	82	54	46	43	36	29	5424036	5412602	5392941	5370687	5243672	5005747	82	489394	5424036	35.12	206343	106483	8	18	1.83	Absent (one or more cesABCD)	Absent (one or more cya/lef/pagA)	Absent	Absent (one or more capABCDE)	Absent (one or more bpsABCDEFGHX)	Absent	No Cry- or Cyt-encoding genes present	2058
Bacillus_cereus_GCF_002553235_1_ASM255323v1_genomic.fna	GCF_002553235.1	Bacillus_anthracis_GCF_001683155_1_ASM168315v1_genomic.fna (95.4072)	B_paranthracis_MN5_TYPE_STRAIN.fna (98.3468)	Bacillus_cereus_GCF_002199805_1_ASM219980v1_genomic.fna (97.9041)	63	54	46	42	38	32	5477933	5475333	5452731	5421953	5354272	5131656	63	705407	5477933	35.23	172266	94018	8	19	4.27	Absent (one or more cesABCD)	Absent (one or more cya/lef/pagA)	Absent	Absent (one or more capABCDE)	Absent (one or more bpsABCDEFGHX)	Absent	No Cry- or Cyt-encoding genes present	2047
Bacillus_cereus_GCF_002553255_1_ASM255325v1_genomic.fna	GCF_002553255.1	Bacillus_cereus_GCF_002568015_1_ASM256801v1_genomic.fna (98.3534)	B_cereus_ATCC_14579_TYPE_STRAIN.fna (97.0565)	Bacillus_cereus_GCF_002568015_1_ASM256801v1_genomic.fna (98.3534)	406	259	152	112	70	35	5910033	5845329	5581207	5287517	4626609	3374494	406	207771	5910033	35.14	61047	29368	28	63	6.79	Absent (one or more cesABCD)	Absent (one or more cya/lef/pagA)	Absent	Absent (one or more capABCDE)	Absent (one or more bpsABCDEFGHX)	Absent	No Cry- or Cyt-encoding genes present	225
Bacillus_cereus_GCF_002553345_1_ASM255334v1_genomic.fna	GCF_002553345.1	Bacillus_cereus_GCF_002568015_1_ASM256801v1_genomic.fna (99.1551)	B_cereus_ATCC_14579_TYPE_STRAIN.fna (97.0502)	Bacillus_cereus_GCF_002568015_1_ASM256801v1_genomic.fna (99.1432)	100	55	44	37	27	23	5438787	5422074	5390168	5340660	5178043	4993260	100	600314	5438787	35.15	266756	136570	7	14	2.87	Absent (one or more cesABCD)	Absent (one or more cya/lef/pagA)	Absent	Absent (one or more capABCDE)	Absent (one or more bpsABCDEFGHX)	Absent	No Cry- or Cyt-encoding genes present	2077
Bacillus_cereus_GCF_002553395_1_ASM255339v1_genomic.fna	GCF_002553395.1	Bacillus_cereus_GCF_002568015_1_ASM256801v1_genomic.fna (98.9178)	B_cereus_ATCC_14579_TYPE_STRAIN.fna (97.0528)	Bacillus_cereus_GCF_002568015_1_ASM256801v1_genomic.fna (98.9026)	147	96	73	66	43	30	6092197	6071275	6017962	5965423	5597300	5104600	147	679052	6092197	34.65	209596	79464	9	22	5.56	Absent (one or more cesABCD)	Absent (one or more cya/lef/pagA)	Absent	Absent (one or more capABCDE)	Absent (one or more bpsABCDEFGHX)	Absent	No Cry- or Cyt-encoding genes present	1952
Bacillus_cereus_GCF_002555205_1_ASM255520v1_genomic.fna	GCF_002555205.1	Bacillus_cereus_GCF_002568015_1_ASM256801v1_genomic.fna (96.0483)	B_thuringiensis_serovar_berliner_ATCC_10792_TYPE_STRAIN.fna (97.3395)	Bacillus_cereus_GCF_002568015_1_ASM256801v1_genomic.fna (96.0371)	112	82	59	49	38	30	5603960	5589441	5524154	5445202	5256149	4984966	112	611319	5603960	35.03	198379	114922	9	19	7.21	Absent (one or more cesABCD)	Absent (one or more cya/lef/pagA)	Absent	Absent (one or more capABCDE)	Absent (one or more bpsABCDEFGHX)	Absent	No Cry- or Cyt-encoding genes present	509
Bacillus_cereus_GCF_002556855_1_ASM255685v1_genomic.fna	GCF_002556855.1	Bacillus_cereus_GCF_002568015_1_ASM256801v1_genomic.fna (96.388)	B_thuringiensis_serovar_berliner_ATCC_10792_TYPE_STRAIN.fna (98.2189)	Bacillus_cereus_GCF_002568015_1_ASM256801v1_genomic.fna (96.388)	466	314	184	139	81	32	5946595	5873156	5556073	5231387	4247867	2538965	466	160089	5946595	35.09	41761	22911	42	90	7.18	Absent (one or more cesABCD)	Absent (one or more cya/lef/pagA)	Absent	Absent (one or more capABCDE)	Absent (one or more bpsABCDEFGHX)	Absent	No Cry- or Cyt-encoding genes present	?*
Bacillus_cereus_GCF_002557925_1_ASM255792v1_genomic.fna	GCF_002557925.1	Bacillus_cereus_GCF_002568015_1_ASM256801v1_genomic.fna (99.7122)	B_cereus_ATCC_14579_TYPE_STRAIN.fna (96.9674)	Bacillus_cereus_GCF_002568015_1_ASM256801v1_genomic.fna (99.7122)	110	89	74	68	48	35	6005644	5994535	5953418	5910633	5520597	5005404	110	498191	6005644	34.75	141002	69991	12	27	2.96	Absent (one or more cesABCD)	Absent (one or more cya/lef/pagA)	Absent	Absent (one or more capABCDE)	Absent (one or more bpsABCDEFGHX)	Absent	No Cry- or Cyt-encoding genes present	?
Bacillus_cereus_GCF_002557945_1_ASM255794v1_genomic.fna	GCF_002557945.1	Bacillus_anthracis_GCF_001683155_1_ASM168315v1_genomic.fna (92.9819)	B_mobilis_0711P9-1_TYPE_STRAIN.fna (95.9141)	Bacillus_cereus_GCF_002560735_1_ASM256073v1_genomic.fna (95.6784)	320	216	159	130	72	33	5449487	5413216	5277660	5058831	4095024	2614609	320	187838	5449487	35.33	49343	25813	36	72	4.66	Absent (one or more cesABCD)	Absent (one or more cya/lef/pagA)	Absent	Absent (one or more capABCDE)	Absent (one or more bpsABCDEFGHX)	Absent	No Cry- or Cyt-encoding genes present	2049
Bacillus_cereus_GCF_002557995_1_ASM255799v1_genomic.fna	GCF_002557995.1	Bacillus_cereus_GCF_002568015_1_ASM256801v1_genomic.fna (97.1453)	B_cereus_ATCC_14579_TYPE_STRAIN.fna (98.6859)	Bacillus_cereus_GCF_002568015_1_ASM256801v1_genomic.fna (97.1357)	158	118	93	81	58	39	5708655	5692559	5635552	5552415	5174791	4498802	158	325396	5708655	35.1	107141	58379	17	36	2.86	Absent (one or more cesABCD)	Absent (one or more cya/lef/pagA)	Absent	Absent (one or more capABCDE)	Absent (one or more bpsABCDEFGHX)	Absent	No Cry- or Cyt-encoding genes present	?
Bacillus_cereus_GCF_002558085_1_ASM255808v1_genomic.fna	GCF_002558085.1	Bacillus_cereus_GCF_002568015_1_ASM256801v1_genomic.fna (99.6665)	B_cereus_ATCC_14579_TYPE_STRAIN.fna (97.0096)	Bacillus_cereus_GCF_002568015_1_ASM256801v1_genomic.fna (99.6665)	116	82	64	53	42	27	5982350	5968105	5922676	5848130	5652374	5083813	116	650590	5982350	34.76	210769	90176	8	19	6.7	Absent (one or more cesABCD)	Absent (one or more cya/lef/pagA)	Absent	Absent (one or more capABCDE)	Absent (one or more bpsABCDEFGHX)	Absent	No Cry- or Cyt-encoding genes present	?*
Bacillus_cereus_GCF_002558125_1_ASM255812v1_genomic.fna	GCF_002558125.1	Bacillus_cereus_GCF_002568015_1_ASM256801v1_genomic.fna (99.4172)	B_cereus_ATCC_14579_TYPE_STRAIN.fna (96.882)	Bacillus_cereus_GCF_002568015_1_ASM256801v1_genomic.fna (99.4172)	103	84	67	62	44	29	5976817	5967834	5927243	5894259	5599633	5059803	103	720452	5976817	34.79	171535	89228	9	21	3.95	Absent (one or more cesABCD)	Absent (one or more cya/lef/pagA)	Absent	Absent (one or more capABCDE)	Absent (one or more bpsABCDEFGHX)	Absent	No Cry- or Cyt-encoding genes present	1576
Bacillus_cereus_GCF_002558165_1_ASM255816v1_genomic.fna	GCF_002558165.1	Bacillus_cereus_GCF_002568015_1_ASM256801v1_genomic.fna (99.1887)	B_cereus_ATCC_14579_TYPE_STRAIN.fna (96.9466)	Bacillus_cereus_GCF_002568015_1_ASM256801v1_genomic.fna (99.2024)	95	73	59	52	41	28	5654926	5644918	5613055	5563822	5400708	4894178	95	513554	5654926	34.93	209550	85790	9	19	5.09	Absent (one or more cesABCD)	Absent (one or more cya/lef/pagA)	Absent	Absent (one or more capABCDE)	Absent (one or more bpsABCDEFGHX)	Absent	No Cry- or Cyt-encoding genes present	1965
Bacillus_cereus_GCF_002558205_1_ASM255820v1_genomic.fna	GCF_002558205.1	Bacillus_anthracis_GCF_001683155_1_ASM168315v1_genomic.fna (94.9157)	B_tropicus_N24_TYPE_STRAIN.fna (96.2653)	Bacillus_cereus_GCF_002199805_1_ASM219980v1_genomic.fna (95.4493)	58	40	33	32	30	28	5225847	5220150	5200385	5192235	5160085	5076276	58	687751	5225847	35.28	313150	101525	7	14	3.94	Absent (one or more cesABCD)	Absent (one or more cya/lef/pagA)	Absent	Absent (one or more capABCDE)	Absent (one or more bpsABCDEFGHX)	Absent	No Cry- or Cyt-encoding genes present	?
Bacillus_cereus_GCF_002558245_1_ASM255824v1_genomic.fna	GCF_002558245.1	Bacillus_cereus_GCF_002568015_1_ASM256801v1_genomic.fna (97.1642)	B_cereus_ATCC_14579_TYPE_STRAIN.fna (98.8648)	Bacillus_cereus_GCF_002568015_1_ASM256801v1_genomic.fna (97.1642)	74	51	40	34	28	23	5627559	5618496	5588471	5542192	5431494	5227572	74	591664	5627559	34.96	305590	149783	6	12	6.57	Absent (one or more cesABCD)	Absent (one or more cya/lef/pagA)	Absent	Absent (one or more capABCDE)	Absent (one or more bpsABCDEFGHX)	Absent	No Cry- or Cyt-encoding genes present	100
Bacillus_cereus_GCF_002558275_1_ASM255827v1_genomic.fna	GCF_002558275.1	Bacillus_cereus_GCF_002550135_1_ASM255013v1_genomic.fna (99.1708)	B_nitratireducens_4049_TYPE_STRAIN.fna (98.3277)	Bacillus_cereus_GCF_002574405_1_ASM257440v1_genomic.fna (99.6588)	208	156	103	76	44	32	5982155	5961476	5825764	5628514	5126392	4713559	208	717976	5982155	35.11	130329	61476	13	29	5.67	Absent (one or more cesABCD)	Absent (one or more cya/lef/pagA)	Absent	Absent (one or more capABCDE)	Absent (one or more bpsABCDEFGHX)	Absent	No Cry- or Cyt-encoding genes present	?
Bacillus_cereus_GCF_002558285_1_ASM255828v1_genomic.fna	GCF_002558285.1	Bacillus_cereus_GCF_002568015_1_ASM256801v1_genomic.fna (98.7098)	B_cereus_ATCC_14579_TYPE_STRAIN.fna (97.0068)	Bacillus_cereus_GCF_002568015_1_ASM256801v1_genomic.fna (98.7205)	199	148	115	99	69	39	5917042	5895675	5820966	5702206	5191146	4082824	199	247870	5917042	34.77	82568	44176	22	47	6.52	Absent (one or more cesABCD)	Absent (one or more cya/lef/pagA)	Absent	Absent (one or more capABCDE)	Absent (one or more bpsABCDEFGHX)	Absent	No Cry- or Cyt-encoding genes present	1990
Bacillus_cereus_GCF_002558315_1_ASM255831v1_genomic.fna	GCF_002558315.1	Bacillus_anthracis_GCF_001683155_1_ASM168315v1_genomic.fna (94.0679)	B_tropicus_N24_TYPE_STRAIN.fna (94.7084)	Bacillus_cereus_GCF_002567135_1_ASM256713v1_genomic.fna (99.6065)	104	74	54	47	38	31	5771229	5757882	5711335	5658754	5509907	5238459	104	591502	5771229	35.06	198057	99340	8	19	4.38	Absent (one or more cesABCD)	Absent (one or more cya/lef/pagA)	Absent	Absent (one or more capABCDE)	Absent (one or more bpsABCDEFGHX)	Absent	No Cry- or Cyt-encoding genes present	?*
Bacillus_cereus_GCF_002558365_1_ASM255836v1_genomic.fna	GCF_002558365.1	Bacillus_cereus_GCF_002568015_1_ASM256801v1_genomic.fna (99.0963)	B_cereus_ATCC_14579_TYPE_STRAIN.fna (96.9398)	Bacillus_cereus_GCF_002568015_1_ASM256801v1_genomic.fna (99.0811)	333	196	113	88	63	41	5860592	5796720	5615439	5455424	5044542	4239525	333	309096	5860592	34.93	79118	43674	22	45	8.8	Absent (one or more cesABCD)	Absent (one or more cya/lef/pagA)	Absent	Absent (one or more capABCDE)	Absent (one or more bpsABCDEFGHX)	Absent	No Cry- or Cyt-encoding genes present	?
Bacillus_cereus_GCF_002558375_1_ASM255837v1_genomic.fna	GCF_002558375.1	Bacillus_cereus_GCF_002568015_1_ASM256801v1_genomic.fna (98.3718)	B_cereus_ATCC_14579_TYPE_STRAIN.fna (96.9852)	Bacillus_cereus_GCF_002568015_1_ASM256801v1_genomic.fna (98.3432)	109	81	67	59	42	29	5770616	5758743	5727970	5671076	5391012	4940241	109	555095	5770616	34.79	167687	96593	10	21	26.95	Absent (one or more cesABCD)	Absent (one or more cya/lef/pagA)	Absent	Absent (one or more capABCDE)	Absent (one or more bpsABCDEFGHX)	Absent	No Cry- or Cyt-encoding genes present	?
Bacillus_cereus_GCF_002558435_1_ASM255843v1_genomic.fna	GCF_002558435.1	Bacillus_cereus_GCF_002568015_1_ASM256801v1_genomic.fna (98.7769)	B_cereus_ATCC_14579_TYPE_STRAIN.fna (96.848)	Bacillus_cereus_GCF_002568015_1_ASM256801v1_genomic.fna (98.7617)	145	103	74	65	49	33	5954270	5933654	5863342	5802111	5528107	4908650	145	675416	5954270	34.76	153769	64998	11	26	3.12	Absent (one or more cesABCD)	Absent (one or more cya/lef/pagA)	Absent	Absent (one or more capABCDE)	Absent (one or more bpsABCDEFGHX)	Absent	No Cry- or Cyt-encoding genes present	1579
Bacillus_cereus_GCF_002558445_1_ASM255844v1_genomic.fna	GCF_002558445.1	Bacillus_cereus_GCF_002568015_1_ASM256801v1_genomic.fna (99.0482)	B_cereus_ATCC_14579_TYPE_STRAIN.fna (97.1038)	Bacillus_cereus_GCF_002568015_1_ASM256801v1_genomic.fna (99.0482)	77	58	46	37	31	24	5714746	5707690	5679114	5614858	5531203	5269657	77	714525	5714746	34.84	312927	151900	6	13	2.5	Absent (one or more cesABCD)	Absent (one or more cya/lef/pagA)	Absent	Absent (one or more capABCDE)	Absent (one or more bpsABCDEFGHX)	Absent	No Cry- or Cyt-encoding genes present	?
Bacillus_cereus_GCF_002558465_1_ASM255846v1_genomic.fna	GCF_002558465.1	Bacillus_cereus_GCF_002568015_1_ASM256801v1_genomic.fna (99.1276)	B_cereus_ATCC_14579_TYPE_STRAIN.fna (96.9963)	Bacillus_cereus_GCF_002568015_1_ASM256801v1_genomic.fna (99.1124)	105	78	69	58	51	31	5746006	5735142	5713533	5637538	5533574	4797406	105	675458	5746006	34.84	177456	68625	10	23	4.42	Absent (one or more cesABCD)	Absent (one or more cya/lef/pagA)	Absent	Absent (one or more capABCDE)	Absent (one or more bpsABCDEFGHX)	Absent	No Cry- or Cyt-encoding genes present	?*
Bacillus_cereus_GCF_002558475_1_ASM255847v1_genomic.fna	GCF_002558475.1	Bacillus_cereus_GCF_002568015_1_ASM256801v1_genomic.fna (98.7854)	B_cereus_ATCC_14579_TYPE_STRAIN.fna (97.0107)	Bacillus_cereus_GCF_002568015_1_ASM256801v1_genomic.fna (98.7854)	84	63	52	47	36	28	5801206	5792756	5768650	5732002	5549062	5228125	84	719428	5801206	34.73	204988	96763	8	18	5.24	Absent (one or more cesABCD)	Absent (one or more cya/lef/pagA)	Absent	Absent (one or more capABCDE)	Absent (one or more bpsABCDEFGHX)	Absent	No Cry- or Cyt-encoding genes present	?
Bacillus_cereus_GCF_002558515_1_ASM255851v1_genomic.fna	GCF_002558515.1	Bacillus_anthracis_GCF_001683155_1_ASM168315v1_genomic.fna (93.011)	B_mobilis_0711P9-1_TYPE_STRAIN.fna (95.7611)	Bacillus_cereus_GCF_002560735_1_ASM256073v1_genomic.fna (95.6656)	82	56	48	45	39	32	5377705	5369034	5350421	5328867	5218456	4951920	82	608289	5377705	35.25	153120	108675	10	20	8.7	Absent (one or more cesABCD)	Absent (one or more cya/lef/pagA)	Absent	Absent (one or more capABCDE)	Absent (one or more bpsABCDEFGHX)	Absent	No Cry- or Cyt-encoding genes present	?*
Bacillus_cereus_GCF_002558615_1_ASM255861v1_genomic.fna	GCF_002558615.1	Bacillus_cereus_GCF_002568015_1_ASM256801v1_genomic.fna (97.4752)	B_cereus_ATCC_14579_TYPE_STRAIN.fna (97.973)	Bacillus_cereus_GCF_002568015_1_ASM256801v1_genomic.fna (97.4752)	106	65	50	46	38	31	5599458	5585762	5550957	5524379	5379563	5116297	106	416902	5599458	34.91	157564	130926	12	21	2.75	Absent (one or more cesABCD)	Absent (one or more cya/lef/pagA)	Absent	Absent (one or more capABCDE)	Absent (one or more bpsABCDEFGHX)	Absent	No Cry- or Cyt-encoding genes present	?
Bacillus_cereus_GCF_002558645_1_ASM255864v1_genomic.fna	GCF_002558645.1	Bacillus_cereus_GCF_002568015_1_ASM256801v1_genomic.fna (98.719)	B_cereus_ATCC_14579_TYPE_STRAIN.fna (96.9557)	Bacillus_cereus_GCF_002568015_1_ASM256801v1_genomic.fna (98.719)	404	296	179	134	72	34	6312137	6263048	5961200	5644840	4656377	3312988	404	222598	6312137	34.69	53385	23199	31	76	5.61	Absent (one or more cesABCD)	Absent (one or more cya/lef/pagA)	Absent	Absent (one or more capABCDE)	Absent (one or more bpsABCDEFGHX)	Absent	Cry-encoding genes present	8
Bacillus_cereus_GCF_002558665_1_ASM255866v1_genomic.fna	GCF_002558665.1	Bacillus_cereus_GCF_002568015_1_ASM256801v1_genomic.fna (98.4256)	B_cereus_ATCC_14579_TYPE_STRAIN.fna (96.907)	Bacillus_cereus_GCF_002568015_1_ASM256801v1_genomic.fna (98.4256)	170	116	81	62	40	30	6151000	6126827	6033070	5894041	5495539	5098352	170	672922	6151000	34.66	167445	74733	10	23	5.74	Absent (one or more cesABCD)	Absent (one or more cya/lef/pagA)	Absent	Present (all capABCDE)	Absent (one or more bpsABCDEFGHX)	Absent	No Cry- or Cyt-encoding genes present	1947
Bacillus_cereus_GCF_002558705_1_ASM255870v1_genomic.fna	GCF_002558705.1	Bacillus_cereus_GCF_002568015_1_ASM256801v1_genomic.fna (98.5318)	B_cereus_ATCC_14579_TYPE_STRAIN.fna (96.9899)	Bacillus_cereus_GCF_002568015_1_ASM256801v1_genomic.fna (98.5318)	80	61	51	48	41	28	5705132	5696964	5670515	5650561	5529955	5041895	80	713622	5705132	34.86	192046	96132	9	18	3.61	Absent (one or more cesABCD)	Absent (one or more cya/lef/pagA)	Absent	Absent (one or more capABCDE)	Absent (one or more bpsABCDEFGHX)	Absent	No Cry- or Cyt-encoding genes present	138
Bacillus_cereus_GCF_002558735_1_ASM255873v1_genomic.fna	GCF_002558735.1	Bacillus_cereus_GCF_002568015_1_ASM256801v1_genomic.fna (99.1266)	B_cereus_ATCC_14579_TYPE_STRAIN.fna (96.8992)	Bacillus_cereus_GCF_002568015_1_ASM256801v1_genomic.fna (99.1266)	108	82	65	58	39	26	5807580	5798366	5757785	5707368	5400834	4924142	108	866263	5807580	34.8	198159	89886	8	19	2.89	Absent (one or more cesABCD)	Absent (one or more cya/lef/pagA)	Absent	Absent (one or more capABCDE)	Absent (one or more bpsABCDEFGHX)	Absent	No Cry- or Cyt-encoding genes present	?*
Bacillus_cereus_GCF_002558745_1_ASM255874v1_genomic.fna	GCF_002558745.1	Bacillus_cereus_GCF_002568015_1_ASM256801v1_genomic.fna (98.6922)	B_cereus_ATCC_14579_TYPE_STRAIN.fna (96.9529)	Bacillus_cereus_GCF_002568015_1_ASM256801v1_genomic.fna (98.6922)	285	157	122	102	71	39	6054880	6011157	5919421	5781066	5266269	4004488	285	278770	6054880	34.87	76877	43918	24	51	11.53	Absent (one or more cesABCD)	Absent (one or more cya/lef/pagA)	Absent	Absent (one or more capABCDE)	Absent (one or more bpsABCDEFGHX)	Absent	No Cry- or Cyt-encoding genes present	744
Bacillus_cereus_GCF_002558765_1_ASM255876v1_genomic.fna	GCF_002558765.1	Bacillus_cereus_GCF_002568015_1_ASM256801v1_genomic.fna (98.7155)	B_cereus_ATCC_14579_TYPE_STRAIN.fna (96.9755)	Bacillus_cereus_GCF_002568015_1_ASM256801v1_genomic.fna (98.7155)	144	117	95	78	60	38	5960853	5951533	5897522	5769781	5478243	4660499	144	600180	5960853	34.73	106941	57909	16	35	2.4	Absent (one or more cesABCD)	Absent (one or more cya/lef/pagA)	Absent	Absent (one or more capABCDE)	Absent (one or more bpsABCDEFGHX)	Absent	No Cry- or Cyt-encoding genes present	?*
Bacillus_cereus_GCF_002558845_1_ASM255884v1_genomic.fna	GCF_002558845.1	Bacillus_cereus_GCF_002568015_1_ASM256801v1_genomic.fna (99.1765)	B_cereus_ATCC_14579_TYPE_STRAIN.fna (96.9878)	Bacillus_cereus_GCF_002568015_1_ASM256801v1_genomic.fna (99.1765)	64	50	43	39	33	26	6227072	6221867	6198926	6165889	6069538	5785759	64	730394	6227072	34.55	324297	138354	6	15	3.89	Absent (one or more cesABCD)	Absent (one or more cya/lef/pagA)	Absent	Absent (one or more capABCDE)	Absent (one or more bpsABCDEFGHX)	Absent	No Cry- or Cyt-encoding genes present	506
Bacillus_cereus_GCF_002558875_1_ASM255887v1_genomic.fna	GCF_002558875.1	Bacillus_cereus_GCF_002550135_1_ASM255013v1_genomic.fna (98.7541)	B_nitratireducens_4049_TYPE_STRAIN.fna (98.1785)	Bacillus_cereus_GCF_002574405_1_ASM257440v1_genomic.fna (98.7525)	123	90	74	64	51	43	5732373	5719047	5673876	5598614	5390878	5102546	123	326286	5732373	35.17	130426	79108	15	30	4.62	Absent (one or more cesABCD)	Absent (one or more cya/lef/pagA)	Absent	Absent (one or more capABCDE)	Absent (one or more bpsABCDEFGHX)	Absent	No Cry- or Cyt-encoding genes present	?*
Bacillus_cereus_GCF_002558885_1_ASM255888v1_genomic.fna	GCF_002558885.1	Bacillus_cereus_GCF_002550135_1_ASM255013v1_genomic.fna (98.2374)	B_nitratireducens_4049_TYPE_STRAIN.fna (98.2978)	Bacillus_cereus_GCF_002574405_1_ASM257440v1_genomic.fna (98.196)	269	206	152	106	57	32	5899708	5873685	5727137	5383545	4599747	3703298	269	326862	5899708	35.14	79369	30653	20	51	6.81	Absent (one or more cesABCD)	Absent (one or more cya/lef/pagA)	Absent	Absent (one or more capABCDE)	Absent (one or more bpsABCDEFGHX)	Absent	No Cry- or Cyt-encoding genes present	769*
Bacillus_cereus_GCF_002558955_1_ASM255895v1_genomic.fna	GCF_002558955.1	Bacillus_cereus_GCF_002559215_1_ASM255921v1_genomic.fna (94.0209)	B_luti_TD41_TYPE_STRAIN.fna (92.241)	Bacillus_cereus_GCF_002558955_1_ASM255895v1_genomic.fna (100)	65	50	41	39	30	26	4950061	4944565	4919082	4904786	4764872	4623147	65	660730	4950061	35.38	239104	139785	7	14	22.08	Absent (one or more cesABCD)	Absent (one or more cya/lef/pagA)	Absent	Absent (one or more capABCDE)	Absent (one or more bpsABCDEFGHX)	Absent	No Cry- or Cyt-encoding genes present	480
Bacillus_cereus_GCF_002558975_1_ASM255897v1_genomic.fna	GCF_002558975.1	Bacillus_cereus_GCF_002550135_1_ASM255013v1_genomic.fna (98.2251)	B_nitratireducens_4049_TYPE_STRAIN.fna (98.3427)	Bacillus_cereus_GCF_002574405_1_ASM257440v1_genomic.fna (98.2907)	155	118	83	69	47	32	5932332	5916659	5825710	5716757	5375601	4831768	155	416052	5932332	35.13	140049	73597	12	26	3.83	Absent (one or more cesABCD)	Absent (one or more cya/lef/pagA)	Absent	Absent (one or more capABCDE)	Absent (one or more bpsABCDEFGHX)	Absent	No Cry- or Cyt-encoding genes present	769*
Bacillus_cereus_GCF_002558985_1_ASM255898v1_genomic.fna	GCF_002558985.1	Bacillus_cereus_GCF_002568015_1_ASM256801v1_genomic.fna (99.475)	B_cereus_ATCC_14579_TYPE_STRAIN.fna (96.9662)	Bacillus_cereus_GCF_002568015_1_ASM256801v1_genomic.fna (99.475)	136	101	90	84	58	40	6036099	6019677	5989760	5946725	5498458	4819678	136	318765	6036099	34.83	106391	62004	18	36	7.34	Absent (one or more cesABCD)	Absent (one or more cya/lef/pagA)	Absent	Absent (one or more capABCDE)	Absent (one or more bpsABCDEFGHX)	Absent	No Cry- or Cyt-encoding genes present	?
Bacillus_cereus_GCF_002559035_1_ASM255903v1_genomic.fna	GCF_002559035.1	Bacillus_cereus_GCF_002568015_1_ASM256801v1_genomic.fna (98.2722)	B_cereus_ATCC_14579_TYPE_STRAIN.fna (97.0026)	Bacillus_cereus_GCF_002568015_1_ASM256801v1_genomic.fna (98.2722)	86	62	50	40	31	22	5828541	5819250	5792387	5719599	5573985	5224290	86	773874	5828541	34.77	282661	156229	6	13	4	Absent (one or more cesABCD)	Absent (one or more cya/lef/pagA)	Absent	Absent (one or more capABCDE)	Absent (one or more bpsABCDEFGHX)	Absent	No Cry- or Cyt-encoding genes present	787
Bacillus_cereus_GCF_002559045_1_ASM255904v1_genomic.fna	GCF_002559045.1	Bacillus_cereus_GCF_002550135_1_ASM255013v1_genomic.fna (97.292)	B_nitratireducens_4049_TYPE_STRAIN.fna (97.2721)	Bacillus_cereus_GCF_002574405_1_ASM257440v1_genomic.fna (97.1025)	208	150	121	98	64	41	5848120	5823567	5751462	5581049	5009785	4144599	208	261077	5848120	35.17	80961	42367	23	47	9.27	Absent (one or more cesABCD)	Absent (one or more cya/lef/pagA)	Absent	Absent (one or more capABCDE)	Absent (one or more bpsABCDEFGHX)	Absent	No Cry- or Cyt-encoding genes present	?
Bacillus_cereus_GCF_002559055_1_ASM255905v1_genomic.fna	GCF_002559055.1	Bacillus_cereus_GCF_002568015_1_ASM256801v1_genomic.fna (99.7712)	B_cereus_ATCC_14579_TYPE_STRAIN.fna (97.0258)	Bacillus_cereus_GCF_002568015_1_ASM256801v1_genomic.fna (99.7712)	122	100	73	66	51	36	5979459	5969389	5903712	5851626	5580102	4998167	122	427827	5979459	34.77	138084	68053	13	28	6.37	Absent (one or more cesABCD)	Absent (one or more cya/lef/pagA)	Absent	Absent (one or more capABCDE)	Absent (one or more bpsABCDEFGHX)	Absent	No Cry- or Cyt-encoding genes present	1576
Bacillus_cereus_GCF_002559065_1_ASM255906v1_genomic.fna	GCF_002559065.1	Bacillus_cereus_GCF_002568015_1_ASM256801v1_genomic.fna (99.0495)	B_cereus_ATCC_14579_TYPE_STRAIN.fna (97.0619)	Bacillus_cereus_GCF_002568015_1_ASM256801v1_genomic.fna (99.0368)	130	97	78	66	48	32	5852042	5837197	5786655	5696591	5396507	4815514	130	675970	5852042	34.85	134946	68074	10	25	3.91	Absent (one or more cesABCD)	Absent (one or more cya/lef/pagA)	Absent	Absent (one or more capABCDE)	Absent (one or more bpsABCDEFGHX)	Absent	No Cry- or Cyt-encoding genes present	?
Bacillus_cereus_GCF_002559115_1_ASM255911v1_genomic.fna	GCF_002559115.1	Bacillus_cereus_GCF_002568015_1_ASM256801v1_genomic.fna (98.7325)	B_cereus_ATCC_14579_TYPE_STRAIN.fna (97.01)	Bacillus_cereus_GCF_002568015_1_ASM256801v1_genomic.fna (98.7325)	188	145	105	87	55	33	6031569	6011672	5905442	5777110	5246380	4329792	188	446796	6031569	34.74	115977	48067	17	38	4.18	Absent (one or more cesABCD)	Absent (one or more cya/lef/pagA)	Absent	Absent (one or more capABCDE)	Absent (one or more bpsABCDEFGHX)	Absent	No Cry- or Cyt-encoding genes present	744
Bacillus_cereus_GCF_002559125_1_ASM255912v1_genomic.fna	GCF_002559125.1	Bacillus_cereus_GCF_002568015_1_ASM256801v1_genomic.fna (98.908)	B_cereus_ATCC_14579_TYPE_STRAIN.fna (97.1063)	Bacillus_cereus_GCF_002568015_1_ASM256801v1_genomic.fna (98.9231)	163	113	92	72	44	26	6270794	6248767	6200038	6060543	5618342	5001605	163	564471	6270794	34.66	191986	91904	10	22	4.78	Absent (one or more cesABCD)	Absent (one or more cya/lef/pagA)	Absent	Absent (one or more capABCDE)	Absent (one or more bpsABCDEFGHX)	Absent	No Cry- or Cyt-encoding genes present	?
Bacillus_cereus_GCF_002559135_1_ASM255913v1_genomic.fna	GCF_002559135.1	Bacillus_cereus_GCF_002568015_1_ASM256801v1_genomic.fna (96.1781)	B_thuringiensis_serovar_berliner_ATCC_10792_TYPE_STRAIN.fna (96.3111)	Bacillus_cereus_GCF_002568015_1_ASM256801v1_genomic.fna (96.1781)	94	77	65	62	49	37	5621209	5614624	5583091	5561889	5336160	4859822	94	394608	5621209	34.97	138438	70449	13	27	6.14	Absent (one or more cesABCD)	Absent (one or more cya/lef/pagA)	Absent	Absent (one or more capABCDE)	Absent (one or more bpsABCDEFGHX)	Absent	No Cry- or Cyt-encoding genes present	2025
Bacillus_cereus_GCF_002559195_1_ASM255919v1_genomic.fna	GCF_002559195.1	Bacillus_cereus_GCF_002550135_1_ASM255013v1_genomic.fna (99.2269)	B_nitratireducens_4049_TYPE_STRAIN.fna (98.4142)	Bacillus_cereus_GCF_002574405_1_ASM257440v1_genomic.fna (99.667)	383	291	181	123	56	28	5953605	5911040	5607932	5183154	4126055	3127047	383	499899	5953605	35.11	57655	18602	26	72	13.86	Absent (one or more cesABCD)	Absent (one or more cya/lef/pagA)	Absent	Absent (one or more capABCDE)	Absent (one or more bpsABCDEFGHX)	Absent	No Cry- or Cyt-encoding genes present	?*
Bacillus_cereus_GCF_002559205_1_ASM255920v1_genomic.fna	GCF_002559205.1	Bacillus_cereus_GCF_002568015_1_ASM256801v1_genomic.fna (98.7102)	B_cereus_ATCC_14579_TYPE_STRAIN.fna (96.9064)	Bacillus_cereus_GCF_002568015_1_ASM256801v1_genomic.fna (98.7102)	193	146	104	90	60	36	6259553	6239398	6138618	6032253	5519826	4704109	193	311993	6259553	34.65	121233	53005	17	36	4.79	Absent (one or more cesABCD)	Absent (one or more cya/lef/pagA)	Absent	Absent (one or more capABCDE)	Absent (one or more bpsABCDEFGHX)	Absent	No Cry- or Cyt-encoding genes present	137
Bacillus_cereus_GCF_002559215_1_ASM255921v1_genomic.fna	GCF_002559215.1	Bacillus_cereus_GCF_002559215_1_ASM255921v1_genomic.fna (100)	B_luti_TD41_TYPE_STRAIN.fna (93.9293)	Bacillus_cereus_GCF_002559215_1_ASM255921v1_genomic.fna (100)	131	76	61	55	47	34	5098664	5080858	5045087	4996655	4860907	4376697	131	413923	5098664	35.53	136394	80352	13	26	5.24	Absent (one or more cesABCD)	Absent (one or more cya/lef/pagA)	Absent	Absent (one or more capABCDE)	Absent (one or more bpsABCDEFGHX)	Absent	No Cry- or Cyt-encoding genes present	514*
Bacillus_cereus_GCF_002559225_1_ASM255922v1_genomic.fna	GCF_002559225.1	Bacillus_cereus_GCF_002568015_1_ASM256801v1_genomic.fna (99.1949)	B_cereus_ATCC_14579_TYPE_STRAIN.fna (97.0409)	Bacillus_cereus_GCF_002568015_1_ASM256801v1_genomic.fna (99.1949)	66	48	43	38	30	25	5473465	5466487	5451327	5414297	5258548	5078878	66	666603	5473465	35.02	209729	156403	8	15	3.84	Absent (one or more cesABCD)	Absent (one or more cya/lef/pagA)	Absent	Absent (one or more capABCDE)	Absent (one or more bpsABCDEFGHX)	Absent	No Cry- or Cyt-encoding genes present	506
Bacillus_cereus_GCF_002559275_1_ASM255927v1_genomic.fna	GCF_002559275.1	Bacillus_cereus_GCF_002568015_1_ASM256801v1_genomic.fna (98.4705)	B_cereus_ATCC_14579_TYPE_STRAIN.fna (97.0975)	Bacillus_cereus_GCF_002568015_1_ASM256801v1_genomic.fna (98.4705)	56	41	32	28	24	21	5743244	5738299	5721415	5693470	5630509	5507791	56	851664	5743244	34.92	508013	189844	5	10	3.24	Absent (one or more cesABCD)	Absent (one or more cya/lef/pagA)	Absent	Absent (one or more capABCDE)	Absent (one or more bpsABCDEFGHX)	Absent	No Cry- or Cyt-encoding genes present	138
Bacillus_cereus_GCF_002559355_1_ASM255935v1_genomic.fna	GCF_002559355.1	Bacillus_cereus_GCF_002568015_1_ASM256801v1_genomic.fna (98.4513)	B_cereus_ATCC_14579_TYPE_STRAIN.fna (96.9537)	Bacillus_cereus_GCF_002568015_1_ASM256801v1_genomic.fna (98.4513)	77	55	48	41	32	26	6087535	6078920	6064278	6016139	5863261	5603155	77	756693	6087535	34.79	331863	108816	6	14	28.35	Absent (one or more cesABCD)	Absent (one or more cya/lef/pagA)	Absent	Absent (one or more capABCDE)	Absent (one or more bpsABCDEFGHX)	Absent	No Cry- or Cyt-encoding genes present	18
Bacillus_cereus_GCF_002559365_1_ASM255936v1_genomic.fna	GCF_002559365.1	Bacillus_cereus_GCF_002568015_1_ASM256801v1_genomic.fna (98.9961)	B_cereus_ATCC_14579_TYPE_STRAIN.fna (96.9882)	Bacillus_cereus_GCF_002568015_1_ASM256801v1_genomic.fna (98.9961)	480	319	196	143	78	27	6024851	5953379	5650590	5267604	4230132	2397047	480	287744	6024851	34.96	42916	19691	41	91	6.01	Absent (one or more cesABCD)	Absent (one or more cya/lef/pagA)	Absent	Absent (one or more capABCDE)	Absent (one or more bpsABCDEFGHX)	Absent	No Cry- or Cyt-encoding genes present	1957
Bacillus_cereus_GCF_002559425_1_ASM255942v1_genomic.fna	GCF_002559425.1	Bacillus_cereus_GCF_002568015_1_ASM256801v1_genomic.fna (99.4305)	B_cereus_ATCC_14579_TYPE_STRAIN.fna (96.9789)	Bacillus_cereus_GCF_002568015_1_ASM256801v1_genomic.fna (99.4305)	81	66	50	43	34	27	5821244	5816196	5778201	5730902	5564699	5280660	81	1064938	5821244	34.83	197350	120877	8	17	3.07	Absent (one or more cesABCD)	Absent (one or more cya/lef/pagA)	Absent	Absent (one or more capABCDE)	Absent (one or more bpsABCDEFGHX)	Absent	No Cry- or Cyt-encoding genes present	?
Bacillus_cereus_GCF_002559435_1_ASM255943v1_genomic.fna	GCF_002559435.1	Bacillus_cereus_GCF_002568015_1_ASM256801v1_genomic.fna (99.4299)	B_cereus_ATCC_14579_TYPE_STRAIN.fna (96.9054)	Bacillus_cereus_GCF_002568015_1_ASM256801v1_genomic.fna (99.4299)	104	77	58	55	40	31	5959697	5947174	5899506	5876792	5617920	5272414	104	639853	5959697	34.76	177217	92225	10	20	3.64	Absent (one or more cesABCD)	Absent (one or more cya/lef/pagA)	Absent	Absent (one or more capABCDE)	Absent (one or more bpsABCDEFGHX)	Absent	No Cry- or Cyt-encoding genes present	1576
Bacillus_cereus_GCF_002559495_1_ASM255949v1_genomic.fna	GCF_002559495.1	Bacillus_cereus_GCF_002568015_1_ASM256801v1_genomic.fna (98.6925)	B_cereus_ATCC_14579_TYPE_STRAIN.fna (96.9309)	Bacillus_cereus_GCF_002568015_1_ASM256801v1_genomic.fna (98.6925)	212	176	131	104	69	47	5870610	5853134	5748179	5551928	4934888	4129383	212	290743	5870610	34.75	69778	42966	27	53	4.36	Absent (one or more cesABCD)	Absent (one or more cya/lef/pagA)	Absent	Absent (one or more capABCDE)	Absent (one or more bpsABCDEFGHX)	Absent	No Cry- or Cyt-encoding genes present	?*
[truncated: 1,512 more rows]
